# Supplementary material for: Enantioselective C–H amination catalyzed by homoleptic iron salox complexes
Source: Chem Commun (Camb). 2025 Aug 27;61(78):15274–7. doi: 10.1039/d5cc04627k (PMC12412435; doi:10.1039/d5cc04627k)
Supplement: CC-061-D5CC04627K-s002 [file CC-061-D5CC04627K-s002.cif]

# Supplementary Information (SI) for ChemComm.
# This journal is © The Royal Society of Chemistry 2025

####################################################################### 
# 
# This file contains crystal structure data downloaded from the 
# Cambridge Structural Database (CSD) hosted by the Cambridge 
# Crystallographic Data Centre (CCDC).
# 
# Full information about CCDC data access policies and citation 
# guidelines are available at http://www.ccdc.cam.ac.uk/access/V1 
# 
# Audit and citation data items may have been added by the CCDC. 
# Please retain this information to preserve the provenance of 
# this file and to allow appropriate attribution of the data. 
# 
#######################################################################

data_L4
_database_code_depnum_ccdc_archive 'CCDC 2361067'
loop_
_audit_author_name
_audit_author_address
'University of Bern XRD service'
;University of Bern
Switzerland
;
_audit_update_record             
;
2024-06-06 deposited with the CCDC.	2025-08-26 downloaded from the CCDC.
;
_audit_creation_date             2023-12-04
_audit_creation_method           
;
Olex2 1.5
(compiled 2023.08.24 svn.re1ec1418 for OlexSys, GUI svn.r6817)
;
_shelx_SHELXL_version_number     2018/3
_chemical_name_common            ?
_chemical_name_systematic        ?
_chemical_formula_moiety         'C19 H23 N O2'
_chemical_formula_sum            'C19 H23 N O2'
_chemical_formula_weight         297.38
_chemical_absolute_configuration ad
_chemical_melting_point          ?
_chemical_oxdiff_formula         'C76  H92  N4  O8  '
loop_
_atom_type_symbol
_atom_type_description
_atom_type_scat_dispersion_real
_atom_type_scat_dispersion_imag
_atom_type_scat_source
C C 0.0181 0.0091 'International Tables Vol C Tables 4.2.6.8 and 6.1.1.4'
H H 0.0000 0.0000 'International Tables Vol C Tables 4.2.6.8 and 6.1.1.4'
N N 0.0311 0.0180 'International Tables Vol C Tables 4.2.6.8 and 6.1.1.4'
O O 0.0492 0.0322 'International Tables Vol C Tables 4.2.6.8 and 6.1.1.4'

_shelx_space_group_comment       
;
The symmetry employed for this shelxl refinement is uniquely defined
by the following loop, which should always be used as a source of
symmetry information in preference to the above space-group names.
They are only intended as comments.
;
_space_group_crystal_system      orthorhombic
_space_group_IT_number           19
_space_group_name_H-M_alt        'P 21 21 21'
_space_group_name_Hall           'P 2ac 2ab'
loop_
_space_group_symop_operation_xyz
'x, y, z'
'-x+1/2, -y, z+1/2'
'-x, y+1/2, -z+1/2'
'x+1/2, -y+1/2, -z'

_cell_length_a                   9.65189(5)
_cell_length_b                   12.52806(7)
_cell_length_c                   12.83597(7)
_cell_angle_alpha                90
_cell_angle_beta                 90
_cell_angle_gamma                90
_cell_volume                     1552.120(14)
_cell_formula_units_Z            4
_cell_measurement_reflns_used    28860
_cell_measurement_temperature    173.00(10)
_cell_measurement_theta_max      80.7730
_cell_measurement_theta_min      4.6070
_shelx_estimated_absorpt_T_max   0.845
_shelx_estimated_absorpt_T_min   0.738
_exptl_absorpt_coefficient_mu    0.645
_exptl_absorpt_correction_T_max  1.000
_exptl_absorpt_correction_T_min  0.208
_exptl_absorpt_correction_type   gaussian
_exptl_absorpt_process_details   
;
CrysAlisPro 1.171.42.90a (Rigaku Oxford Diffraction, 2023)
Numerical absorption correction based on gaussian integration over
a multifaceted crystal model
Empirical absorption correction using spherical harmonics,
implemented in SCALE3 ABSPACK scaling algorithm.
;
_exptl_absorpt_special_details   ?
_exptl_crystal_colour            colourless
_exptl_crystal_colour_primary    colourless
_exptl_crystal_density_diffrn    1.273
_exptl_crystal_density_meas      ?
_exptl_crystal_density_method    ?
_exptl_crystal_description       block
_exptl_crystal_F_000             640
loop_
_exptl_crystal_face_index_h
_exptl_crystal_face_index_k
_exptl_crystal_face_index_l
_exptl_crystal_face_perp_dist
-2 -1 0 0.2045
0 -4 -7 0.1372
2 1 0 0.2393
0 4 7 0.1565
-1 5 -6 0.1124
0 -7 4 0.1260
2 2 8 0.1612
3 2 -7 0.1697
4 -1 -6 0.1976
2 5 7 0.1464
2 -1 1 0.2239
-5 1 -4 0.2054
-1 7 5 0.1480
2 -7 -4 0.1437
0 -2 -1 0.1454
1 -8 0 0.1317
0 7 3 0.1239
-2 -5 -6 0.1699
-1 -2 0 0.1832
-1 -2 1 0.1658
1 2 8 0.1508
1 2 -8 0.1251
-1 -2 -8 0.1305
-5 1 5 0.2055
4 2 6 0.1983
-4 -2 -6 0.1983
1 6 -6 0.1314
2 7 -4 0.1518
5 6 0 0.2005
1 -2 -8 0.1378

_exptl_crystal_size_max          0.502
_exptl_crystal_size_mid          0.294
_exptl_crystal_size_min          0.27
loop_
_exptl_oxdiff_crystal_face_indexfrac_h
_exptl_oxdiff_crystal_face_indexfrac_k
_exptl_oxdiff_crystal_face_indexfrac_l
_exptl_oxdiff_crystal_face_x
_exptl_oxdiff_crystal_face_y
_exptl_oxdiff_crystal_face_z
-2.0002 -0.9993 -0.0005 -0.0841 -0.2809 0.1761
0.0030 -3.9984 -6.9959 0.1021 0.3261 0.9109
2.0002 0.9993 0.0005 0.0841 0.2809 -0.1761
-0.0030 3.9984 6.9959 -0.1021 -0.3261 -0.9109
-0.9961 5.0020 -5.9977 0.9286 -0.0387 0.2416
-0.0032 -7.0012 3.9986 -0.9768 -0.0015 0.1317
1.9962 1.9973 7.9962 -0.3859 -0.0207 -0.9662
3.0040 2.0006 -6.9956 0.6734 0.6579 0.3307
4.0030 -1.0001 -5.9955 0.2981 0.8329 0.3985
1.9972 4.9977 6.9964 -0.0180 -0.0452 -1.0869
1.9994 -1.0011 1.0002 -0.1848 0.2855 -0.1256
-4.9978 1.0030 -3.9995 0.4204 -0.6312 0.5542
-1.0015 6.9994 4.9963 0.3443 -0.4659 -0.8887
2.0010 -7.0000 -3.9965 -0.4228 0.5811 0.7458
0.0002 -1.9998 -0.9993 -0.1267 0.0750 0.2305
0.9987 -8.0007 0.0011 -0.7987 0.3097 0.5090
-0.0004 6.9995 2.9977 0.4791 -0.2450 -0.7617
-1.9977 -4.9979 -5.9969 -0.0531 0.0100 0.9970
-1.0003 -1.9997 -0.0001 -0.1904 -0.1106 0.1934
-1.0009 -1.9999 0.9994 -0.2615 -0.1458 0.1034
0.9962 1.9977 7.9959 -0.3785 -0.1711 -0.9133
1.0045 2.0016 -7.9957 0.7593 0.3923 0.5265
-0.9962 -1.9977 -7.9959 0.3785 0.1711 0.9133
-5.0025 1.0008 4.9958 -0.2196 -0.9481 -0.2556
3.9973 1.9970 5.9978 -0.2585 0.3506 -0.8920
-3.9973 -1.9970 -5.9978 0.2585 -0.3506 0.8920
1.0041 6.0013 -5.9972 1.0127 0.2422 0.0656
2.0033 7.0004 -3.9980 0.9620 0.3023 -0.2376
5.0011 5.9982 0.0009 0.5565 0.6326 -0.6860
1.0038 -1.9985 -7.9953 0.3637 0.4719 0.8075

_exptl_transmission_factor_max   ?
_exptl_transmission_factor_min   ?
_diffrn_reflns_av_R_equivalents  0.0184
_diffrn_reflns_av_unetI/netI     0.0077
_diffrn_reflns_Laue_measured_fraction_full 1.000
_diffrn_reflns_Laue_measured_fraction_max 1.000
_diffrn_reflns_limit_h_max       12
_diffrn_reflns_limit_h_min       -12
_diffrn_reflns_limit_k_max       15
_diffrn_reflns_limit_k_min       -15
_diffrn_reflns_limit_l_max       14
_diffrn_reflns_limit_l_min       -16
_diffrn_reflns_number            32973
_diffrn_reflns_point_group_measured_fraction_full 1.000
_diffrn_reflns_point_group_measured_fraction_max 1.000
_diffrn_reflns_theta_full        67.684
_diffrn_reflns_theta_max         74.459
_diffrn_reflns_theta_min         4.933
_diffrn_ambient_environment      N~2~
_diffrn_ambient_temperature      173.00(10)
_diffrn_detector                 'Hybrid Pixel Array Detector'
_diffrn_detector_area_resol_mean 10.0000
_diffrn_detector_type            HyPix
_diffrn_measured_fraction_theta_full 1.000
_diffrn_measured_fraction_theta_max 1.000
_diffrn_measurement_details      
;
List of Runs (angles in degrees, time in seconds):

  # Type    Start    End  Width  t~exp~   \w     \q     \k     \f   Frames
#--------------------------------------------------------------------------
  1  \w   -121.00 -42.00   1.00    0.50    --  -50.90 -55.00 134.00   79
  2  \w     42.00 122.00   1.00    0.50    --   50.90  55.00 -82.00   80
  3  \w    -19.00  60.00   1.00    0.50    --   50.90 -55.00 134.00   79
  4  \w   -160.00 -81.00   1.00    1.80    --  -90.00 -55.00 134.00   79
  5  \w    -63.00 -19.00   1.00    1.80    --  -90.00  55.00 -82.00   44
  6  \w    103.00 178.00   1.00    1.80    --  111.50  55.00 -82.00   75
  7  \w    -26.00  20.00   1.00    0.50    --  -50.90  19.00  30.00   46
  8  \w    -60.00  20.00   1.00    0.50    --  -50.90  55.00 -82.00   80
  9  \w   -119.00 -73.00   1.00    0.50    --  -50.90-125.00 -90.00   46
 10  \w    -26.00  20.00   1.00    0.50    --  -50.90  19.00  60.00   46
 11  \w    -19.00  43.00   1.00    0.50    --   50.90 -38.00  30.00   62
 12  \w    -51.00 -19.00   1.00    1.80    --  -90.00  45.00  30.00   32
 13  \w    -71.00 -19.00   1.00    1.80    --  -90.00  61.00  90.00   52
 14  \w   -160.00 -84.00   1.00    1.80    --  -90.00 -45.00 150.00   76
 15  \w     41.00 105.00   1.00    1.80    --  111.50 -77.00 120.00   64
 16  \w     41.00  71.00   1.00    1.80    --  111.50 -61.00 120.00   30
 17  \w     43.00 112.00   1.00    1.80    --  111.50-125.00  30.00   69
 18  \w     41.00  71.00   1.00    1.80    --  111.50 -61.00  90.00   30
 19  \w    111.00 178.00   1.00    1.80    --  111.50  30.00 150.00   67
 20  \w     41.00  71.00   1.00    1.80    --  111.50 -61.00 -90.00   30
 21  \w     41.00 106.00   1.00    1.80    --  111.50 -94.00 -90.00   65
 22  \w    100.00 178.00   1.00    1.80    --  111.50  61.00 -60.00   78
 23  \w     41.00 106.00   1.00    1.80    --  111.50 -94.00  30.00   65
 24  \w    111.00 178.00   1.00    1.80    --  111.50  30.00-180.00   67
 25  \w     95.00 178.00   1.00    1.80    --  111.50 125.00-150.00   83
 26  \w     43.00 112.00   1.00    1.80    --  111.50-125.00   0.00   69
 27  \w    106.00 178.00   1.00    1.80    --  111.50  45.00   0.00   72
 28  \w     93.00 178.00   1.00    1.80    --  111.50  77.00 150.00   85
 29  \w     41.00  71.00   1.00    1.80    --  111.50 -61.00 -30.00   30
 30  \w    106.00 178.00   1.00    1.80    --  111.50  45.00-120.00   72
 31  \w    100.00 178.00   1.00    1.80    --  111.50  61.00   0.00   78
 32  \w    100.00 178.00   1.00    1.80    --  111.50  61.00  90.00   78
 33  \w    100.00 178.00   1.00    1.80    --  111.50  61.00 -30.00   78
 34  \w    111.00 178.00   1.00    1.80    --  111.50  30.00  60.00   67
 35  \w    100.00 178.00   1.00    1.80    --  111.50  61.00 150.00   78
 36  \w    100.00 178.00   1.00    1.80    --  111.50  61.00-180.00   78
 37  \w    111.00 178.00   1.00    1.80    --  111.50  30.00  90.00   67
 38  \w     95.00 178.00   1.00    1.80    --  111.50 125.00  60.00   83
 39  \w     46.00  72.00   1.00    1.80    --  111.50-125.00  60.00   26
 40  \w     74.00 100.00   1.00    1.80    --  111.50-125.00  60.00   26
 41  \w     69.00 104.00   1.00    1.80    --  111.50 -77.00  30.00   35
 42  \w    119.00 159.00   1.00    1.80    --  111.50 125.00  90.00   40
 43  \w     64.00 107.00   1.00    1.80    --  111.50-125.00-150.00   43
 44  \w    114.00 145.00   1.00    1.80    --  111.50  45.00-150.00   31
 45  \w     44.00  69.00   1.00    1.80    --  111.50 -61.00-150.00   25
 46  \w    143.00 177.00   1.00    1.80    --  111.50  15.00 -60.00   34
 47  \w     43.00  69.00   1.00    1.80    --  111.50 -61.00  30.00   26
 48  \w     43.00  86.00   1.00    1.80    --  111.50 -77.00 -90.00   43
 49  \w    128.00 168.00   1.00    1.80    --  111.50  15.00 120.00   40
 50  \w     47.00  74.00   1.00    1.80    --  111.50-125.00  90.00   27
 51  \w    126.00 177.00   1.00    1.80    --  111.50  45.00 120.00   51
 52  \w    114.00 139.00   1.00    1.80    --  111.50  45.00 150.00   25
 53  \w    113.00 147.00   1.00    1.80    --  111.50  15.00   0.00   34
;
_diffrn_measurement_device       'four-circle diffractometer'
_diffrn_measurement_device_type  'XtaLAB Synergy, Dualflex, HyPix'
_diffrn_measurement_method       '\w scans'
_diffrn_orient_matrix_type       
'CrysAlisPro convention (1999,Acta A55,543-557)'
_diffrn_orient_matrix_UB_11      -0.0073471000
_diffrn_orient_matrix_UB_12      0.0989049000
_diffrn_orient_matrix_UB_13      -0.0711284000
_diffrn_orient_matrix_UB_21      0.1504237000
_diffrn_orient_matrix_UB_22      -0.0199399000
_diffrn_orient_matrix_UB_23      -0.0351562000
_diffrn_orient_matrix_UB_31      -0.0529067000
_diffrn_orient_matrix_UB_32      -0.0702405000
_diffrn_orient_matrix_UB_33      -0.0900803000
_diffrn_radiation_monochromator  mirror
_diffrn_radiation_probe          x-ray
_diffrn_radiation_type           'Cu K\a'
_diffrn_radiation_wavelength     1.54184
_diffrn_source                   'micro-focus sealed X-ray tube'
_diffrn_source_type              'PhotonJet (Cu) X-ray Source'
_reflns_Friedel_coverage         0.740
_reflns_Friedel_fraction_full    1.000
_reflns_Friedel_fraction_max     1.000
_reflns_number_gt                3141
_reflns_number_total             3170
_reflns_special_details          
;
 Reflections were merged by SHELXL according to the crystal
 class for the calculation of statistics and refinement.
 
 _reflns_Friedel_fraction is defined as the number of unique
 Friedel pairs measured divided by the number that would be
 possible theoretically, ignoring centric projections and
 systematic absences.
;
_reflns_threshold_expression     'I > 2\s(I)'
_computing_cell_refinement       'CrysAlisPro 1.171.42.90a (Rigaku OD, 2023)'
_computing_data_collection       'CrysAlisPro 1.171.42.90a (Rigaku OD, 2023)'
_computing_data_reduction        'CrysAlisPro 1.171.42.90a (Rigaku OD, 2023)'
_computing_molecular_graphics    'Olex2 1.5 (Dolomanov et al., 2009)'
_computing_publication_material  'Olex2 1.5 (Dolomanov et al., 2009)'
_computing_structure_refinement  'SHELXL 2018/3 (Sheldrick, 2015)'
_computing_structure_solution    'SHELXT 2018/2 (Sheldrick, 2018)'
_refine_diff_density_max         0.136
_refine_diff_density_min         -0.139
_refine_diff_density_rms         0.030
_refine_ls_abs_structure_details 
;
 Flack x determined using 1329 quotients [(I+)-(I-)]/[(I+)+(I-)]
 (Parsons, Flack and Wagner, Acta Cryst. B69 (2013) 249-259).
;
_refine_ls_abs_structure_Flack   0.05(3)
_refine_ls_extinction_coef       .
_refine_ls_extinction_method     none
_refine_ls_goodness_of_fit_ref   1.058
_refine_ls_hydrogen_treatment    refall
_refine_ls_matrix_type           full
_refine_ls_number_parameters     291
_refine_ls_number_reflns         3170
_refine_ls_number_restraints     0
_refine_ls_R_factor_all          0.0268
_refine_ls_R_factor_gt           0.0266
_refine_ls_restrained_S_all      1.058
_refine_ls_shift/su_max          0.000
_refine_ls_shift/su_mean         0.000
_refine_ls_structure_factor_coef Fsqd
_refine_ls_weighting_details     
'w=1/[\s^2^(Fo^2^)+(0.0387P)^2^+0.1725P] where P=(Fo^2^+2Fc^2^)/3'
_refine_ls_weighting_scheme      calc
_refine_ls_wR_factor_gt          0.0673
_refine_ls_wR_factor_ref         0.0675
_refine_special_details          ?
_olex2_refinement_description    
;
;
_atom_sites_solution_hydrogens   difmap
_atom_sites_solution_primary     dual
_atom_sites_solution_secondary   ?
loop_
_atom_site_label
_atom_site_type_symbol
_atom_site_fract_x
_atom_site_fract_y
_atom_site_fract_z
_atom_site_U_iso_or_equiv
_atom_site_adp_type
_atom_site_occupancy
_atom_site_site_symmetry_order
_atom_site_calc_flag
_atom_site_refinement_flags_posn
_atom_site_refinement_flags_adp
_atom_site_refinement_flags_occupancy
_atom_site_disorder_assembly
_atom_site_disorder_group
O2 O 0.36328(11) 0.63897(9) 0.45093(8) 0.0384(3) Uani 1 1 d . . . . .
O1 O 0.08779(12) 0.52875(10) 0.67993(10) 0.0440(3) Uani 1 1 d . . . . .
N1 N 0.20393(12) 0.68142(10) 0.57222(10) 0.0331(3) Uani 1 1 d . . . . .
C7 C 0.27093(14) 0.60848(12) 0.52404(11) 0.0314(3) Uani 1 1 d . . . . .
C9 C 0.25166(14) 0.78582(11) 0.53255(11) 0.0303(3) Uani 1 1 d . . . . .
C10 C 0.31532(13) 0.85506(11) 0.61921(10) 0.0270(3) Uani 1 1 d . . . . .
C6 C 0.25073(15) 0.49401(12) 0.54105(12) 0.0341(3) Uani 1 1 d . . . . .
C12 C 0.20767(15) 0.87042(13) 0.70628(11) 0.0340(3) Uani 1 1 d . . . . .
C11 C 0.44623(14) 0.80427(12) 0.66691(11) 0.0311(3) Uani 1 1 d . . . . .
C15 C 0.50512(15) 0.87656(13) 0.75291(12) 0.0347(3) Uani 1 1 d . . . . .
C1 C 0.15683(15) 0.46012(13) 0.61779(13) 0.0370(3) Uani 1 1 d . . . . .
C16 C 0.35329(16) 0.96538(12) 0.57489(11) 0.0338(3) Uani 1 1 d . . . . .
C8 C 0.34908(16) 0.75433(13) 0.44211(12) 0.0357(3) Uani 1 1 d . . . . .
C17 C 0.41213(18) 1.03754(12) 0.66099(12) 0.0388(3) Uani 1 1 d . . . . .
C18 C 0.54213(17) 0.98545(14) 0.70710(13) 0.0378(3) Uani 1 1 d . . . . .
C14 C 0.39632(17) 0.89026(16) 0.83851(12) 0.0417(4) Uani 1 1 d . . . . .
C13 C 0.26622(16) 0.94194(15) 0.79263(12) 0.0401(4) Uani 1 1 d . . . . .
C5 C 0.31970(17) 0.41858(13) 0.47947(13) 0.0410(4) Uani 1 1 d . . . . .
C19 C 0.3035(2) 1.05099(14) 0.74734(14) 0.0455(4) Uani 1 1 d . . . . .
C2 C 0.13154(18) 0.35078(14) 0.63022(15) 0.0451(4) Uani 1 1 d . . . . .
C4 C 0.2945(2) 0.31075(14) 0.49357(15) 0.0486(4) Uani 1 1 d . . . . .
C3 C 0.1998(2) 0.27799(14) 0.56785(16) 0.0496(4) Uani 1 1 d . . . . .
H15 H 0.591(2) 0.8442(16) 0.7818(15) 0.040(5) Uiso 1 1 d . . . . .
H8A H 0.310(2) 0.7708(14) 0.3719(14) 0.038(4) Uiso 1 1 d . . . . .
H16A H 0.422(2) 0.9591(15) 0.5178(15) 0.043(5) Uiso 1 1 d . . . . .
H11A H 0.424(2) 0.7317(16) 0.6943(14) 0.038(5) Uiso 1 1 d . . . . .
H8B H 0.4421(19) 0.7849(14) 0.4460(13) 0.033(4) Uiso 1 1 d . . . . .
H16B H 0.270(2) 0.9989(15) 0.5443(14) 0.038(4) Uiso 1 1 d . . . . .
H19A H 0.219(2) 1.0833(17) 0.7181(16) 0.049(5) Uiso 1 1 d . . . . .
H12A H 0.182(2) 0.7982(15) 0.7358(13) 0.037(4) Uiso 1 1 d . . . . .
H17 H 0.438(2) 1.1071(17) 0.6320(16) 0.046(5) Uiso 1 1 d . . . . .
H14A H 0.436(2) 0.9362(16) 0.8944(16) 0.044(5) Uiso 1 1 d . . . . .
H11B H 0.5153(19) 0.7937(14) 0.6115(14) 0.033(4) Uiso 1 1 d . . . . .
H5 H 0.385(2) 0.4432(15) 0.4260(15) 0.038(5) Uiso 1 1 d . . . . .
H18A H 0.578(2) 1.0322(18) 0.7612(16) 0.049(5) Uiso 1 1 d . . . . .
H18B H 0.612(2) 0.9789(18) 0.6544(17) 0.050(5) Uiso 1 1 d . . . . .
H12B H 0.124(2) 0.9019(16) 0.6760(15) 0.043(5) Uiso 1 1 d . . . . .
H9 H 0.170(2) 0.8229(14) 0.5061(14) 0.037(4) Uiso 1 1 d . . . . .
H13 H 0.196(2) 0.9493(16) 0.8485(16) 0.049(5) Uiso 1 1 d . . . . .
H3 H 0.182(3) 0.1975(19) 0.5781(18) 0.066(6) Uiso 1 1 d . . . . .
H14B H 0.377(2) 0.8161(17) 0.8688(16) 0.047(5) Uiso 1 1 d . . . . .
H19B H 0.343(2) 1.0950(18) 0.8047(17) 0.053(6) Uiso 1 1 d . . . . .
H4 H 0.343(2) 0.2600(17) 0.4481(16) 0.051(6) Uiso 1 1 d . . . . .
H1 H 0.115(3) 0.593(2) 0.6608(18) 0.060(7) Uiso 1 1 d . . . . .
H2 H 0.067(3) 0.326(2) 0.685(2) 0.068(7) Uiso 1 1 d . . . . .

loop_
_atom_site_aniso_label
_atom_site_aniso_U_11
_atom_site_aniso_U_22
_atom_site_aniso_U_33
_atom_site_aniso_U_23
_atom_site_aniso_U_13
_atom_site_aniso_U_12
O2 0.0369(5) 0.0399(6) 0.0383(6) -0.0060(5) 0.0056(4) 0.0021(4)
O1 0.0372(6) 0.0437(6) 0.0512(7) 0.0022(5) 0.0071(5) -0.0020(5)
N1 0.0264(6) 0.0344(6) 0.0385(6) -0.0024(5) -0.0002(5) -0.0001(5)
C7 0.0229(6) 0.0394(7) 0.0318(6) -0.0033(5) -0.0049(5) 0.0000(5)
C9 0.0252(6) 0.0343(7) 0.0313(6) 0.0003(5) -0.0018(5) 0.0023(5)
C10 0.0232(6) 0.0323(6) 0.0257(6) 0.0021(5) -0.0011(5) 0.0026(5)
C6 0.0276(6) 0.0357(7) 0.0389(7) -0.0044(6) -0.0096(6) 0.0018(5)
C12 0.0241(6) 0.0468(8) 0.0312(6) -0.0021(6) 0.0008(6) 0.0022(6)
C11 0.0241(6) 0.0333(7) 0.0358(7) 0.0046(6) -0.0017(6) 0.0029(5)
C15 0.0257(6) 0.0457(8) 0.0327(6) 0.0051(6) -0.0063(5) 0.0000(6)
C1 0.0290(7) 0.0394(8) 0.0425(8) 0.0006(6) -0.0106(6) -0.0004(6)
C16 0.0388(8) 0.0338(7) 0.0288(7) 0.0046(5) -0.0028(6) 0.0010(6)
C8 0.0363(8) 0.0401(8) 0.0309(7) -0.0012(6) 0.0014(6) 0.0001(6)
C17 0.0480(9) 0.0324(7) 0.0361(7) 0.0018(6) -0.0038(7) -0.0020(6)
C18 0.0345(7) 0.0448(8) 0.0342(7) -0.0025(6) -0.0009(6) -0.0087(6)
C14 0.0364(8) 0.0615(10) 0.0272(7) 0.0049(7) -0.0032(6) -0.0067(7)
C13 0.0321(7) 0.0594(10) 0.0289(7) -0.0092(7) 0.0041(6) 0.0016(7)
C5 0.0349(8) 0.0428(8) 0.0451(8) -0.0088(7) -0.0103(7) 0.0037(7)
C19 0.0480(9) 0.0443(8) 0.0442(8) -0.0140(7) -0.0061(8) 0.0086(7)
C2 0.0397(8) 0.0422(8) 0.0534(10) 0.0065(7) -0.0117(7) -0.0051(7)
C4 0.0485(9) 0.0406(8) 0.0568(10) -0.0132(8) -0.0171(8) 0.0076(8)
C3 0.0509(10) 0.0373(8) 0.0607(10) -0.0006(7) -0.0215(9) -0.0019(7)

_geom_special_details            
;
 All esds (except the esd in the dihedral angle between two l.s. planes)
 are estimated using the full covariance matrix.  The cell esds are taken
 into account individually in the estimation of esds in distances, angles
 and torsion angles; correlations between esds in cell parameters are only
 used when they are defined by crystal symmetry.  An approximate (isotropic)
 treatment of cell esds is used for estimating esds involving l.s. planes.
;
loop_
_geom_bond_atom_site_label_1
_geom_bond_atom_site_label_2
_geom_bond_distance
_geom_bond_site_symmetry_2
_geom_bond_publ_flag
O2 C7 1.3494(18) . ?
O2 C8 1.4561(19) . ?
O1 C1 1.349(2) . ?
O1 H1 0.88(3) . ?
N1 C7 1.2791(19) . ?
N1 C9 1.4772(18) . ?
C7 C6 1.464(2) . ?
C9 C10 1.5386(19) . ?
C9 C8 1.545(2) . ?
C9 H9 0.977(19) . ?
C10 C12 1.5380(18) . ?
C10 C11 1.5416(18) . ?
C10 C16 1.5389(19) . ?
C6 C1 1.404(2) . ?
C6 C5 1.400(2) . ?
C12 C13 1.533(2) . ?
C12 H12A 1.013(19) . ?
C12 H12B 0.98(2) . ?
C11 C15 1.537(2) . ?
C11 H11A 1.00(2) . ?
C11 H11B 0.983(19) . ?
C15 C18 1.528(2) . ?
C15 C14 1.530(2) . ?
C15 H15 0.99(2) . ?
C1 C2 1.401(2) . ?
C16 C17 1.537(2) . ?
C16 H16A 0.99(2) . ?
C16 H16B 0.99(2) . ?
C8 H8A 0.997(18) . ?
C8 H8B 0.977(19) . ?
C17 C18 1.533(2) . ?
C17 C19 1.535(3) . ?
C17 H17 0.98(2) . ?
C18 H18A 0.97(2) . ?
C18 H18B 0.96(2) . ?
C14 C13 1.531(2) . ?
C14 H14A 1.00(2) . ?
C14 H14B 1.02(2) . ?
C13 C19 1.528(3) . ?
C13 H13 0.99(2) . ?
C5 C4 1.384(2) . ?
C5 H5 0.98(2) . ?
C19 H19A 0.98(2) . ?
C19 H19B 1.00(2) . ?
C2 C3 1.381(3) . ?
C2 H2 0.99(3) . ?
C4 C3 1.383(3) . ?
C4 H4 0.98(2) . ?
C3 H3 1.03(2) . ?

loop_
_geom_angle_atom_site_label_1
_geom_angle_atom_site_label_2
_geom_angle_atom_site_label_3
_geom_angle
_geom_angle_site_symmetry_1
_geom_angle_site_symmetry_3
_geom_angle_publ_flag
C7 O2 C8 105.84(11) . . ?
C1 O1 H1 105.5(16) . . ?
C7 N1 C9 107.95(12) . . ?
O2 C7 C6 117.97(13) . . ?
N1 C7 O2 117.91(14) . . ?
N1 C7 C6 124.09(14) . . ?
N1 C9 C10 111.99(11) . . ?
N1 C9 C8 102.87(11) . . ?
N1 C9 H9 106.8(11) . . ?
C10 C9 C8 116.37(11) . . ?
C10 C9 H9 107.8(10) . . ?
C8 C9 H9 110.6(10) . . ?
C9 C10 C11 112.44(11) . . ?
C9 C10 C16 109.52(11) . . ?
C12 C10 C9 109.03(11) . . ?
C12 C10 C11 108.47(11) . . ?
C12 C10 C16 108.49(11) . . ?
C16 C10 C11 108.80(11) . . ?
C1 C6 C7 119.13(13) . . ?
C5 C6 C7 120.91(15) . . ?
C5 C6 C1 119.92(14) . . ?
C10 C12 H12A 109.1(10) . . ?
C10 C12 H12B 108.6(11) . . ?
C13 C12 C10 110.45(12) . . ?
C13 C12 H12A 110.1(10) . . ?
C13 C12 H12B 110.8(12) . . ?
H12A C12 H12B 107.6(16) . . ?
C10 C11 H11A 110.1(11) . . ?
C10 C11 H11B 108.9(10) . . ?
C15 C11 C10 110.19(12) . . ?
C15 C11 H11A 111.2(11) . . ?
C15 C11 H11B 110.4(11) . . ?
H11A C11 H11B 106.0(15) . . ?
C11 C15 H15 109.6(12) . . ?
C18 C15 C11 109.65(12) . . ?
C18 C15 C14 109.68(14) . . ?
C18 C15 H15 108.3(11) . . ?
C14 C15 C11 109.16(12) . . ?
C14 C15 H15 110.4(11) . . ?
O1 C1 C6 122.75(14) . . ?
O1 C1 C2 118.03(16) . . ?
C2 C1 C6 119.22(15) . . ?
C10 C16 H16A 111.2(11) . . ?
C10 C16 H16B 109.5(11) . . ?
C17 C16 C10 110.52(11) . . ?
C17 C16 H16A 109.3(11) . . ?
C17 C16 H16B 109.7(11) . . ?
H16A C16 H16B 106.5(15) . . ?
O2 C8 C9 104.61(12) . . ?
O2 C8 H8A 108.1(11) . . ?
O2 C8 H8B 107.3(10) . . ?
C9 C8 H8A 113.4(11) . . ?
C9 C8 H8B 114.9(10) . . ?
H8A C8 H8B 108.1(15) . . ?
C16 C17 H17 110.1(12) . . ?
C18 C17 C16 109.25(13) . . ?
C18 C17 C19 109.10(14) . . ?
C18 C17 H17 108.5(12) . . ?
C19 C17 C16 109.35(14) . . ?
C19 C17 H17 110.5(12) . . ?
C15 C18 C17 109.71(12) . . ?
C15 C18 H18A 110.2(13) . . ?
C15 C18 H18B 111.1(13) . . ?
C17 C18 H18A 108.1(13) . . ?
C17 C18 H18B 110.0(13) . . ?
H18A C18 H18B 107.7(17) . . ?
C15 C14 C13 109.53(12) . . ?
C15 C14 H14A 108.6(12) . . ?
C15 C14 H14B 107.4(12) . . ?
C13 C14 H14A 110.3(12) . . ?
C13 C14 H14B 112.1(12) . . ?
H14A C14 H14B 108.8(16) . . ?
C12 C13 H13 108.9(12) . . ?
C14 C13 C12 109.47(14) . . ?
C14 C13 H13 108.9(12) . . ?
C19 C13 C12 109.53(13) . . ?
C19 C13 C14 109.37(14) . . ?
C19 C13 H13 110.7(12) . . ?
C6 C5 H5 119.2(11) . . ?
C4 C5 C6 120.08(17) . . ?
C4 C5 H5 120.8(11) . . ?
C17 C19 H19A 109.5(12) . . ?
C17 C19 H19B 109.3(13) . . ?
C13 C19 C17 109.72(13) . . ?
C13 C19 H19A 108.7(13) . . ?
C13 C19 H19B 107.7(13) . . ?
H19A C19 H19B 111.9(18) . . ?
C1 C2 H2 119.7(15) . . ?
C3 C2 C1 119.78(18) . . ?
C3 C2 H2 120.5(15) . . ?
C5 C4 H4 118.1(12) . . ?
C3 C4 C5 119.71(17) . . ?
C3 C4 H4 122.1(12) . . ?
C2 C3 C4 121.27(16) . . ?
C2 C3 H3 119.5(14) . . ?
C4 C3 H3 119.2(14) . . ?

loop_
_geom_torsion_atom_site_label_1
_geom_torsion_atom_site_label_2
_geom_torsion_atom_site_label_3
_geom_torsion_atom_site_label_4
_geom_torsion
_geom_torsion_site_symmetry_1
_geom_torsion_site_symmetry_2
_geom_torsion_site_symmetry_3
_geom_torsion_site_symmetry_4
_geom_torsion_publ_flag
O2 C7 C6 C1 179.02(12) . . . . ?
O2 C7 C6 C5 -3.35(19) . . . . ?
O1 C1 C2 C3 179.79(15) . . . . ?
N1 C7 C6 C1 -2.9(2) . . . . ?
N1 C7 C6 C5 174.76(14) . . . . ?
N1 C9 C10 C12 -57.38(14) . . . . ?
N1 C9 C10 C11 62.96(14) . . . . ?
N1 C9 C10 C16 -175.95(11) . . . . ?
N1 C9 C8 O2 -8.74(14) . . . . ?
C7 O2 C8 C9 8.39(15) . . . . ?
C7 N1 C9 C10 -119.56(12) . . . . ?
C7 N1 C9 C8 6.15(14) . . . . ?
C7 C6 C1 O1 -2.7(2) . . . . ?
C7 C6 C1 C2 176.45(14) . . . . ?
C7 C6 C5 C4 -177.07(15) . . . . ?
C9 N1 C7 O2 -0.96(16) . . . . ?
C9 N1 C7 C6 -179.07(12) . . . . ?
C9 C10 C12 C13 -178.33(12) . . . . ?
C9 C10 C11 C15 -179.91(11) . . . . ?
C9 C10 C16 C17 177.89(12) . . . . ?
C10 C9 C8 O2 114.08(13) . . . . ?
C10 C12 C13 C14 -59.82(16) . . . . ?
C10 C12 C13 C19 60.09(16) . . . . ?
C10 C11 C15 C18 -59.71(16) . . . . ?
C10 C11 C15 C14 60.46(16) . . . . ?
C10 C16 C17 C18 59.73(16) . . . . ?
C10 C16 C17 C19 -59.60(17) . . . . ?
C6 C1 C2 C3 0.6(2) . . . . ?
C6 C5 C4 C3 0.8(2) . . . . ?
C12 C10 C11 C15 -59.25(15) . . . . ?
C12 C10 C16 C17 58.98(15) . . . . ?
C12 C13 C19 C17 -59.75(17) . . . . ?
C11 C10 C12 C13 58.92(16) . . . . ?
C11 C10 C16 C17 -58.84(16) . . . . ?
C11 C15 C18 C17 60.06(17) . . . . ?
C11 C15 C14 C13 -60.36(18) . . . . ?
C15 C14 C13 C12 60.07(18) . . . . ?
C15 C14 C13 C19 -59.94(17) . . . . ?
C1 C6 C5 C4 0.5(2) . . . . ?
C1 C2 C3 C4 0.7(3) . . . . ?
C16 C10 C12 C13 -59.11(15) . . . . ?
C16 C10 C11 C15 58.58(15) . . . . ?
C16 C17 C18 C15 -59.87(17) . . . . ?
C16 C17 C19 C13 59.47(17) . . . . ?
C8 O2 C7 N1 -5.10(17) . . . . ?
C8 O2 C7 C6 173.12(12) . . . . ?
C8 C9 C10 C12 -175.30(12) . . . . ?
C8 C9 C10 C11 -54.97(16) . . . . ?
C8 C9 C10 C16 66.12(15) . . . . ?
C18 C15 C14 C13 59.79(17) . . . . ?
C18 C17 C19 C13 -59.95(17) . . . . ?
C14 C15 C18 C17 -59.80(17) . . . . ?
C14 C13 C19 C17 60.23(17) . . . . ?
C5 C6 C1 O1 179.63(14) . . . . ?
C5 C6 C1 C2 -1.2(2) . . . . ?
C5 C4 C3 C2 -1.4(3) . . . . ?
C19 C17 C18 C15 59.62(17) . . . . ?

_shelx_res_file                  
;
TITL 23ma094_absorption_a.res in P2(1)2(1)2(1)
    23ma094_absorption.res
    created by SHELXL-2018/3 at 15:02:49 on 04-Dec-2023
REM Old TITL 23MA094_absorption in P2(1)2(1)2(1)
REM SHELXT solution in P2(1)2(1)2(1): R1 0.105, Rweak 0.021, Alpha 0.001
REM <I/s> 2.218 for 22 systematic absences, Orientation as input
REM Flack x = 0.135 ( 0.030 ) from 1334 Parsons' quotients
REM Formula found by SHELXT: C19 N O2
CELL 1.54184 9.651894 12.528061 12.835971 90 90 90
ZERR 4 0.00005 0.000066 0.000067 0 0 0
LATT -1
SYMM 0.5-X,-Y,0.5+Z
SYMM -X,0.5+Y,0.5-Z
SYMM 0.5+X,0.5-Y,-Z
SFAC C H N O
UNIT 76 92 4 8

L.S. 20
PLAN  20
SIZE 0.27 0.294 0.502
TEMP -100
CONF
BOND
list 4
fmap 2 53
MORE -1
ACTA
BOND $H
REM <olex2.extras>
REM <HklSrc "%.\\23MA094_absorption.hkl">
REM </olex2.extras>

WGHT    0.038700    0.172500
FVAR       0.79473
O2    4    0.363278    0.638969    0.450934    11.00000    0.03687    0.03986 =
         0.03834   -0.00601    0.00557    0.00210
O1    4    0.087787    0.528745    0.679930    11.00000    0.03722    0.04368 =
         0.05124    0.00219    0.00710   -0.00196
N1    3    0.203926    0.681424    0.572225    11.00000    0.02643    0.03436 =
         0.03847   -0.00244   -0.00019   -0.00006
C7    1    0.270934    0.608480    0.524039    11.00000    0.02289    0.03942 =
         0.03183   -0.00334   -0.00494    0.00001
C9    1    0.251663    0.785821    0.532549    11.00000    0.02520    0.03430 =
         0.03135    0.00031   -0.00178    0.00227
C10   1    0.315316    0.855060    0.619213    11.00000    0.02318    0.03227 =
         0.02569    0.00211   -0.00109    0.00260
C6    1    0.250735    0.494007    0.541050    11.00000    0.02764    0.03569 =
         0.03895   -0.00438   -0.00961    0.00184
C12   1    0.207669    0.870421    0.706277    11.00000    0.02412    0.04683 =
         0.03117   -0.00209    0.00076    0.00225
C11   1    0.446231    0.804267    0.666913    11.00000    0.02407    0.03334 =
         0.03583    0.00458   -0.00173    0.00293
C15   1    0.505118    0.876557    0.752906    11.00000    0.02569    0.04574 =
         0.03270    0.00507   -0.00632    0.00004
C1    1    0.156826    0.460119    0.617785    11.00000    0.02901    0.03940 =
         0.04252    0.00060   -0.01060   -0.00038
C16   1    0.353290    0.965379    0.574893    11.00000    0.03876    0.03375 =
         0.02877    0.00457   -0.00276    0.00096
C8    1    0.349078    0.754327    0.442108    11.00000    0.03625    0.04006 =
         0.03091   -0.00119    0.00139    0.00012
C17   1    0.412134    1.037544    0.660992    11.00000    0.04803    0.03235 =
         0.03607    0.00181   -0.00379   -0.00204
C18   1    0.542130    0.985449    0.707098    11.00000    0.03452    0.04479 =
         0.03417   -0.00254   -0.00094   -0.00868
C14   1    0.396317    0.890263    0.838511    11.00000    0.03641    0.06151 =
         0.02718    0.00489   -0.00323   -0.00670
C13   1    0.266224    0.941940    0.792629    11.00000    0.03209    0.05937 =
         0.02892   -0.00923    0.00412    0.00157
C5    1    0.319700    0.418575    0.479466    11.00000    0.03490    0.04283 =
         0.04512   -0.00882   -0.01032    0.00369
C19   1    0.303466    1.050989    0.747338    11.00000    0.04796    0.04433 =
         0.04421   -0.01397   -0.00611    0.00861
C2    1    0.131535    0.350780    0.630217    11.00000    0.03971    0.04219 =
         0.05336    0.00650   -0.01165   -0.00514
C4    1    0.294519    0.310749    0.493568    11.00000    0.04846    0.04060 =
         0.05683   -0.01325   -0.01710    0.00761
C3    1    0.199819    0.277988    0.567855    11.00000    0.05088    0.03734 =
         0.06068   -0.00064   -0.02149   -0.00187
H15   2    0.590690    0.844242    0.781793    11.00000    0.04020
H8A   2    0.310257    0.770813    0.371942    11.00000    0.03803
H16A  2    0.422049    0.959144    0.517841    11.00000    0.04256
H11A  2    0.424403    0.731677    0.694319    11.00000    0.03844
H8B   2    0.442137    0.784856    0.445953    11.00000    0.03259
H16B  2    0.270041    0.998867    0.544324    11.00000    0.03820
H19A  2    0.219459    1.083306    0.718135    11.00000    0.04940
H12A  2    0.181535    0.798160    0.735769    11.00000    0.03694
H17   2    0.437979    1.107138    0.631980    11.00000    0.04578
H14A  2    0.435885    0.936242    0.894435    11.00000    0.04371
H11B  2    0.515272    0.793732    0.611528    11.00000    0.03314
H5    2    0.384835    0.443242    0.425953    11.00000    0.03811
H18A  2    0.577896    1.032192    0.761221    11.00000    0.04900
H18B  2    0.612493    0.978918    0.654362    11.00000    0.04960
H12B  2    0.124074    0.901878    0.676010    11.00000    0.04343
H9    2    0.169891    0.822942    0.506110    11.00000    0.03655
H13   2    0.195708    0.949327    0.848498    11.00000    0.04931
H3    2    0.182143    0.197526    0.578092    11.00000    0.06569
H14B  2    0.376552    0.816104    0.868777    11.00000    0.04702
H19B  2    0.343259    1.095043    0.804744    11.00000    0.05332
H4    2    0.342717    0.260039    0.448084    11.00000    0.05094
H1    2    0.115345    0.592830    0.660764    11.00000    0.05995
H2    2    0.067010    0.326185    0.685021    11.00000    0.06798
HKLF 4


REM  23ma094_absorption_a.res in P2(1)2(1)2(1)
REM wR2 = 0.0675, GooF = S = 1.058, Restrained GooF = 1.058 for all data
REM R1 = 0.0266 for 3141 Fo > 4sig(Fo) and 0.0268 for all 3170 data
REM 291 parameters refined using 0 restraints

END

WGHT      0.0387      0.1725

REM Highest difference peak  0.136,  deepest hole -0.139,  1-sigma level  0.030
Q1    1   0.3823  1.0024  0.6188  11.00000  0.05    0.14
Q2    1   0.2925  0.8171  0.5754  11.00000  0.05    0.12
Q3    1   0.3384  0.9051  0.5945  11.00000  0.05    0.11
Q4    1   0.2983  0.7735  0.4887  11.00000  0.05    0.10
Q5    1   0.3790  0.8285  0.6429  11.00000  0.05    0.10
Q6    1   0.5237  0.9265  0.7192  11.00000  0.05    0.10
Q7    1   0.2585  0.8617  0.6599  11.00000  0.05    0.09
Q8    1   0.2361  0.9112  0.7472  11.00000  0.05    0.09
Q9    1   0.4731  0.8397  0.7119  11.00000  0.05    0.09
Q10   1   0.2982  1.0007  0.7802  11.00000  0.05    0.09
Q11   1   0.3613  1.0398  0.7063  11.00000  0.05    0.08
Q12   1   0.2222  0.6752  0.6436  11.00000  0.05    0.08
Q13   1   0.4771  1.0125  0.6818  11.00000  0.05    0.08
Q14   1   0.2646  0.5460  0.5319  11.00000  0.05    0.08
Q15   1   0.4847  0.9405  0.4920  11.00000  0.05    0.08
Q16   1   0.1714  0.4831  0.5569  11.00000  0.05    0.08
Q17   1   0.2854  0.3060  0.3563  11.00000  0.05    0.08
Q18   1   0.3300  0.9232  0.8180  11.00000  0.05    0.07
Q19   1   0.4827  1.0211  0.9275  11.00000  0.05    0.07
Q20   1   0.3894  0.7960  0.2953  11.00000  0.05    0.07
;
_shelx_res_checksum              84341
_shelx_hkl_file                  
;
   0   0  -1    0.25    0.09
   0   0  -2  644.08    8.98
   0   0  -3    0.79    0.33
   0   0  -4  586.36    8.91
   0   0  -4  577.14    8.23
   0   0  -5    0.04    0.23
   0   0  -6   77.57    2.55
   0   0  -6   74.71    2.20
   0   0  -6   74.53    1.90
   0   0  -7   -0.09    0.30
   0   0  -7    0.14    0.32
   0   0  -8  327.93    5.93
   0   0  -8  338.37    7.17
   0   0  -8  327.98    6.45
   0   0  -8  317.48    5.72
   0   0  -9    0.04    0.28
   0   0  -9   -0.15    0.32
   0   0  -9    0.67    0.45
   0   0  -9    0.36    0.40
   0   0  -9    0.31    0.30
   0   0  -9   -0.04    0.26
   0   0  -9    0.58    0.31
   0   0  -9    0.19    0.26
   0   0 -10  216.22    4.06
   0   0 -10  213.13    4.73
   0   0 -10  207.31    5.15
   0   0 -10  207.36    3.94
   0   0 -10  210.10    3.77
   0   0 -10  207.70    3.53
   0   0 -10  215.66    3.84
   0   0 -10  220.27    4.12
   0   0 -10  217.31    3.84
   0   0 -11   -0.10    0.31
   0   0 -11    0.15    0.31
   0   0 -11    0.03    0.44
   0   0 -11    0.20    0.44
   0   0 -11    0.06    0.41
   0   0 -11    0.18    0.38
   0   0 -11    0.18    0.36
   0   0 -12   18.73    0.90
   0   0 -12   18.54    0.93
   0   0 -12   17.29    0.77
   0   0 -12   17.92    1.05
   0   0 -12   17.19    0.97
   0   0 -12   16.46    0.81
   0   0 -12   17.76    1.03
   0   0 -12   19.84    1.09
   0   0 -13    0.87    0.43
   0   0 -13    0.31    0.47
   0   0 -13    0.32    0.32
   0   0 -13   -0.06    0.43
   0   0 -13   -0.35    0.49
   0   0 -14    5.12    0.52
   0   0 -14    5.90    0.62
   0   0 -14    5.93    0.62
   0   0 -14    5.17    0.59
   0   0 -14    5.28    0.42
   0   0 -15    0.02    0.34
   0   0 -15   -0.32    0.35
   0   0 -16    3.82    0.30
   0   0 -16    3.95    0.34
   0  -1   0    0.07    0.05
   0   1   0    0.08    0.04
   0  -1   1 1883.05   24.04
   0   1  -1 1844.40   24.15
   0  -1   1 1830.22   24.04
   0  -1  -2  107.90    1.95
   0   1  -2  112.12    2.12
   0  -1   2  112.82    1.66
   0  -1  -2  112.41    1.66
   0  -1  -3  118.19    2.25
   0   1  -3  124.03    2.50
   0   1   3  119.90    1.79
   0   1  -3  119.98    1.78
   0  -1   3  122.44    1.76
   0  -1  -3  119.94    1.76
   0   1  -4  267.14    4.69
   0  -1  -4  259.51    4.67
   0  -1  -4  259.36    3.90
   0  -1  -4  249.55    4.31
   0   1  -4  252.49    4.18
   0  -1  -5    4.15    0.62
   0   1  -5    3.90    0.45
   0  -1  -5    4.02    0.35
   0   1  -5    4.18    0.59
   0  -1  -5    3.63    0.44
   0   1  -6  115.57    1.98
   0  -1  -6  113.59    1.94
   0  -1  -6  115.59    2.80
   0   1  -6  114.26    3.19
   0   1  -6  113.22    2.64
   0  -1  -6  114.50    3.21
   0  -1  -6  113.76    2.37
   0  -1  -7  484.11    7.59
   0  -1  -7  511.37    7.15
   0   1  -7  514.62    7.19
   0   1  -7  513.69    9.22
   0  -1  -7  499.29    7.80
   0   1  -7  497.86    8.20
   0  -1  -7  508.69    8.51
   0  -1  -8   16.36    0.83
   0   1  -8   16.75    1.24
   0   1  -8   18.64    1.15
   0  -1  -8   17.14    0.94
   0  -1  -8   17.47    1.19
   0   1  -8   17.73    1.50
   0   1  -8   17.65    0.72
   0  -1  -8   17.46    0.71
   0  -1  -9  221.11    3.96
   0   1  -9  224.47    3.86
   0  -1  -9  222.50    3.82
   0  -1  -9  222.74    3.87
   0   1  -9  227.69    3.88
   0  -1  -9  226.93    3.87
   0   1  -9  224.32    3.98
   0   1  -9  236.68    3.85
   0  -1  -9  227.04    3.79
   0  -1  -9  220.54    3.84
   0  -1  -9  222.71    4.04
   0   1  -9  232.18    3.84
   0  -1  -9  218.11    3.49
   0  -1  -9  231.79    4.09
   0  -1  -9  217.20    3.54
   0  -1  -9  215.24    3.63
   0   1  -9  218.60    4.74
   0   1  -9  219.30    5.30
   0   1  -9  224.88    4.94
   0   1  -9  219.08    5.93
   0  -1  -9  213.23    4.40
   0  -1  -9  219.71    5.06
   0   1  -9  213.33    3.75
   0  -1 -10    0.41    0.30
   0   1 -10    1.10    0.35
   0   1 -10    0.33    0.32
   0   1 -10    0.42    0.31
   0  -1 -10    0.27    0.32
   0   1 -10    0.36    0.39
   0   1 -10    0.02    0.40
   0  -1 -10    0.49    0.38
   0  -1 -10    0.15    0.32
   0   1 -10    0.19    0.31
   0  -1 -10    0.27    0.34
   0  -1 -10    0.44    0.26
   0  -1 -10    0.61    0.43
   0  -1 -10    1.71    0.30
   0   1 -10    1.41    0.31
   0  -1 -10    0.12    0.33
   0  -1 -10   -0.08    0.36
   0   1 -10    1.14    0.39
   0  -1 -10    0.15    0.37
   0   1 -10    0.35    0.46
   0   1 -10    0.57    0.47
   0  -1 -10    0.61    0.46
   0   1 -11   36.00    1.25
   0  -1 -11   35.11    1.26
   0  -1 -11   34.82    1.28
   0   1 -11   34.65    1.25
   0  -1 -11   36.10    1.30
   0   1 -11   34.88    1.40
   0  -1 -11   35.94    1.43
   0   1 -11   35.76    1.29
   0  -1 -11   34.83    1.04
   0  -1 -11   34.73    1.06
   0  -1 -11   39.23    1.48
   0   1 -11   34.73    1.22
   0  -1 -11   35.10    1.34
   0   1 -11   36.24    1.37
   0  -1 -11   34.39    1.19
   0  -1 -11   37.26    1.45
   0   1 -11   35.78    1.43
   0  -1 -11   32.13    1.02
   0  -1 -11   35.66    1.31
   0   1 -11   35.05    1.30
   0   1 -11   32.16    1.90
   0   1 -11   33.08    1.81
   0  -1 -12   14.94    0.83
   0   1 -12   15.24    0.82
   0  -1 -12   14.08    0.84
   0   1 -12   13.65    0.82
   0   1 -12   13.88    0.74
   0  -1 -12   14.52    0.88
   0   1 -12   14.12    0.90
   0  -1 -12   13.56    0.94
   0   1 -12   14.33    0.96
   0   1 -12   14.28    0.77
   0   1 -12   14.21    0.90
   0  -1 -12   13.67    0.73
   0  -1 -12   15.02    0.88
   0  -1 -12   15.34    0.97
   0   1 -12   15.33    0.87
   0   1 -12   15.44    0.98
   0   1 -12   14.18    0.95
   0  -1 -12   15.37    0.99
   0  -1 -13   57.93    1.58
   0   1 -13   59.03    1.55
   0   1 -13   59.43    1.65
   0  -1 -13   60.21    1.69
   0  -1 -13   57.91    1.69
   0   1 -13   62.71    1.77
   0  -1 -13   64.19    1.89
   0   1 -13   63.66    1.89
   0   1 -13   59.52    1.76
   0   1 -13   60.56    1.73
   0  -1 -13   58.61    1.80
   0  -1 -13   58.71    1.70
   0   1 -13   58.03    1.82
   0  -1 -13   59.73    1.84
   0   1 -13   62.94    1.88
   0   1 -14    0.88    0.36
   0  -1 -14    1.05    0.42
   0   1 -14    1.35    0.47
   0  -1 -14    0.60    0.46
   0   1 -14    1.21    0.48
   0   1 -14    0.58    0.44
   0   1 -14    0.99    0.42
   0  -1 -14    1.29    0.32
   0   1 -14    1.34    0.29
   0  -1 -15    0.19    0.34
   0   1 -15    0.32    0.36
   0  -1 -15    0.19    0.34
   0   1 -16    8.56    0.41
   0  -1 -16    8.04    0.38
   0   1 -16    9.95    0.45
   0  -1 -16    9.77    0.46
   0  -2   0 1536.09   20.09
   0   2   0 1521.03   19.97
   0  -2   1 5148.52   65.64
   0   2   1 5075.86   65.37
   0   2  -1 5138.83   65.68
   0  -2   1 4930.43   65.64
   0  -2  -2 4685.83   59.73
   0   2  -2 4651.71   59.69
   0  -2   2 4487.50   59.44
   0  -2  -2 4596.61   59.46
   0  -2  -3   57.03    1.13
   0  -2   3   59.73    1.14
   0  -2  -3   55.93    1.42
   0   2  -3   58.42    1.42
   0   2  -3   58.63    1.63
   0  -2  -4   26.07    0.67
   0  -2   4   28.61    0.70
   0  -2  -4   27.40    1.03
   0   2  -4   26.96    1.18
   0  -2  -4   25.48    0.65
   0   2   4   26.78    0.71
   0   2  -4   25.37    0.70
   0  -2  -5  145.65    2.26
   0   2  -5  148.21    3.03
   0  -2  -5  144.38    2.44
   0   2  -5  152.54    3.48
   0  -2  -5  149.79    3.08
   0  -2  -5  137.89    2.21
   0  -2   5  144.37    2.23
   0   2  -5  142.11    2.22
   0   2   5  143.75    2.24
   0  -2  -6  161.70    2.64
   0  -2  -6  161.54    2.58
   0   2  -6  163.82    2.65
   0  -2  -6  163.47    3.55
   0   2  -6  169.03    4.05
   0   2  -6  165.96    3.52
   0  -2  -6  162.39    2.86
   0  -2  -7   46.57    1.13
   0  -2  -7   48.15    1.81
   0   2  -7   46.59    2.15
   0   2  -7   48.18    1.81
   0  -2  -7   45.30    1.31
   0   2  -7   47.62    1.16
   0  -2  -7   46.58    1.11
   0   2  -8    1.91    0.56
   0  -2  -8    2.21    0.34
   0   2  -8    2.84    0.80
   0  -2  -8    2.51    0.52
   0   2  -8    2.11    0.37
   0  -2  -8    2.42    0.35
   0   2  -9    1.14    0.33
   0  -2  -9    1.15    0.32
   0   2  -9    1.62    0.35
   0   2  -9    1.56    0.33
   0  -2  -9    1.10    0.34
   0  -2  -9    0.83    0.25
   0   2  -9    1.05    0.29
   0  -2  -9    1.47    0.41
   0   2  -9    2.46    0.40
   0  -2  -9    1.06    0.35
   0   2  -9    1.71    0.44
   0  -2  -9    0.95    0.34
   0  -2  -9    0.93    0.39
   0  -2  -9    1.21    0.35
   0  -2  -9    0.77    0.27
   0  -2  -9    0.78    0.41
   0   2  -9    0.43    0.44
   0   2  -9    0.99    0.57
   0   2  -9    0.86    0.58
   0   2  -9    0.77    0.75
   0  -2  -9    0.76    0.42
   0  -2  -9    1.36    0.34
   0   2 -10   48.65    1.44
   0  -2 -10   44.96    1.35
   0   2 -10   46.07    1.41
   0  -2 -10   44.80    1.42
   0  -2 -10   45.40    1.57
   0   2 -10   44.98    1.32
   0   2 -10   47.90    1.54
   0  -2 -10   47.31    1.40
   0   2 -10   47.15    1.44
   0  -2 -10   46.38    1.57
   0  -2 -10   45.40    1.41
   0   2 -10   43.86    1.37
   0  -2 -10   46.03    1.26
   0  -2 -10   45.37    1.21
   0  -2 -10   45.43    1.57
   0   2 -10   42.74    2.03
   0  -2 -10   42.01    1.90
   0   2 -10   44.57    2.29
   0   2 -10   44.91    2.15
   0   2 -10   47.66    2.70
   0  -2 -10   44.23    1.33
   0   2 -10   45.52    1.37
   0   2 -11    1.75    0.45
   0  -2 -11    2.66    0.46
   0   2 -11    2.14    0.41
   0   2 -11    2.26    0.61
   0  -2 -11    2.02    0.49
   0   2 -11    4.54    0.58
   0   2 -11    1.89    0.44
   0  -2 -11    2.12    0.50
   0  -2 -11    1.55    0.45
   0  -2 -11    3.27    0.40
   0   2 -11    1.48    0.65
   0   2 -11    2.01    0.65
   0   2 -11    2.40    0.39
   0  -2 -11    2.03    0.52
   0  -2 -11    2.92    0.41
   0  -2 -11    1.91    0.39
   0   2 -11    2.27    0.43
   0  -2 -11    2.38    0.56
   0   2 -12    1.08    0.44
   0   2 -12    1.41    0.51
   0  -2 -12    0.85    0.45
   0  -2 -12    1.30    0.33
   0  -2 -12    1.11    0.35
   0  -2 -12    1.17    0.48
   0   2 -12    1.15    0.44
   0   2 -12    0.90    0.35
   0  -2 -12    0.84    0.38
   0   2 -12    0.91    0.36
   0  -2 -12    0.80    0.44
   0  -2 -12    1.18    0.49
   0   2 -12    1.39    0.45
   0  -2 -12    1.39    0.49
   0   2 -12    0.94    0.53
   0   2 -13  115.33    2.54
   0  -2 -13  120.84    2.73
   0   2 -13  120.51    2.74
   0   2 -13  113.80    2.41
   0   2 -13  107.30    2.27
   0  -2 -13  115.99    2.42
   0   2 -13  112.09    2.60
   0  -2 -13  115.74    2.51
   0   2 -13  107.75    2.30
   0   2 -13  112.35    2.69
   0   2 -14    5.98    0.64
   0  -2 -14    6.77    0.65
   0  -2 -14    5.84    0.46
   0   2 -14    5.18    0.61
   0   2 -14    6.13    0.58
   0   2 -14    5.99    0.64
   0  -2 -14    6.05    0.61
   0   2 -14    4.88    0.49
   0   2 -15   43.42    1.22
   0   2 -15   46.71    1.28
   0  -2 -15   46.59    1.27
   0  -2 -15   44.96    1.21
   0   2 -15   43.45    1.23
   0   3   0    0.24    0.16
   0  -3   0    1.60    0.25
   0   3  -1  292.90    4.40
   0  -3   1  286.22    4.40
   0   3   1  286.09    4.10
   0  -3  -2   44.74    1.12
   0  -3   2   43.55    1.10
   0   3  -2   44.96    1.21
   0  -3   3  490.51    7.01
   0  -3  -3  494.99    7.03
   0  -3  -3  481.11    7.34
   0   3  -3  491.31    7.38
   0  -3  -4   58.15    1.32
   0  -3   4   58.20    1.32
   0   3  -4   59.98    1.68
   0  -3  -4   57.19    1.62
   0   3  -4   55.54    1.84
   0  -3  -5    0.45    0.17
   0   3   5    0.51    0.21
   0   3  -5    0.40    0.19
   0  -3   5    0.41    0.19
   0   3  -5    0.43    0.50
   0  -3  -5    0.44    0.11
   0   3  -6  142.69    2.44
   0  -3  -6  157.05    2.42
   0   3  -6  152.40    2.51
   0  -3  -6  141.53    2.46
   0  -3  -6  159.11    3.42
   0   3  -6  155.85    3.89
   0  -3  -6  144.49    2.33
   0   3  -7  131.50    3.42
   0  -3  -7  138.61    3.33
   0   3  -7  137.21    3.90
   0   3  -7  133.69    2.42
   0  -3  -7  134.29    2.32
   0   3  -8  126.57    2.46
   0  -3  -8  134.82    2.70
   0  -3  -8  129.35    2.36
   0   3  -8  131.29    2.48
   0  -3  -8  132.40    2.39
   0  -3  -8  126.06    2.64
   0  -3  -8  126.46    2.30
   0  -3  -8  131.24    2.70
   0  -3  -8  124.02    3.31
   0   3  -8  131.81    4.08
   0   3  -8  129.43    3.61
   0  -3  -8  132.30    2.55
   0   3  -8  129.46    2.42
   0  -3  -9    7.34    0.56
   0   3  -9    6.42    0.52
   0  -3  -9    7.62    0.54
   0   3  -9    6.98    0.91
   0   3  -9    7.94    0.59
   0  -3  -9    7.22    0.54
   0  -3  -9    6.76    0.62
   0  -3  -9    7.40    0.59
   0   3  -9    7.55    0.60
   0  -3  -9    7.52    0.57
   0  -3  -9    7.28    0.56
   0  -3  -9    6.49    0.59
   0  -3  -9    8.62    0.53
   0  -3  -9    7.11    0.51
   0   3  -9    6.73    0.53
   0  -3  -9    7.70    0.65
   0   3  -9    6.47    0.95
   0  -3  -9    7.92    0.83
   0   3  -9    7.00    1.13
   0   3  -9    7.52    0.55
   0  -3  -9    7.50    0.61
   0  -3 -10  155.61    2.92
   0   3 -10  154.41    3.03
   0   3 -10  152.46    4.31
   0  -3 -10  159.18    3.31
   0   3 -10  157.96    3.09
   0  -3 -10  148.33    2.95
   0   3 -10  153.08    3.05
   0  -3 -10  150.97    3.10
   0   3 -10  153.71    3.21
   0   3 -10  153.83    3.07
   0  -3 -10  161.47    3.01
   0  -3 -10  155.99    3.29
   0   3 -10  157.47    3.02
   0  -3 -10  153.51    3.06
   0  -3 -10  153.81    2.83
   0  -3 -10  156.56    2.89
   0  -3 -10  156.49    3.32
   0   3 -10  153.54    2.99
   0   3 -10  154.87    5.05
   0   3 -10  154.12    4.66
   0   3 -10  149.66    4.38
   0  -3 -10  158.24    3.13
   0   3 -11   36.40    1.28
   0   3 -11   35.69    1.39
   0   3 -11   31.26    1.86
   0  -3 -11   38.21    1.33
   0   3 -11   34.08    1.22
   0  -3 -11   36.25    1.26
   0   3 -11   36.21    1.33
   0  -3 -11   37.23    1.28
   0  -3 -11   36.74    1.31
   0   3 -11   36.99    1.30
   0  -3  11   35.48    1.14
   0  -3 -11   36.65    1.16
   0  -3 -11   35.51    1.16
   0   3 -11   35.00    2.06
   0   3 -11   33.19    2.05
   0   3 -11   36.24    1.27
   0   3 -11   37.30    1.22
   0  -3 -11   36.58    1.46
   0   3 -12  115.97    2.45
   0  -3 -12  117.09    2.56
   0   3 -12  115.92    2.48
   0  -3 -12  118.13    2.55
   0   3 -12  116.90    2.58
   0  -3 -12  117.16    2.36
   0  -3  12  114.60    2.30
   0  -3 -12  117.70    2.36
   0  -3 -12  122.01    2.82
   0   3 -12  113.21    2.46
   0   3 -12  115.03    2.72
   0  -3 -12  119.11    2.49
   0  -3 -12  118.60    2.79
   0  -3  13    6.44    0.52
   0   3 -13    7.86    0.59
   0   3 -13    6.39    0.49
   0  -3 -13    8.35    0.62
   0   3 -13    7.20    0.66
   0  -3 -13    7.11    0.69
   0   3 -13    7.88    0.75
   0  -3 -13    7.73    0.63
   0   3 -13    7.43    0.57
   0  -3 -13    7.57    0.74
   0   3 -13    7.65    0.66
   0  -3 -14   51.15    1.30
   0  -3  14   53.56    1.25
   0   3 -14   55.72    1.54
   0   3 -14   54.60    1.47
   0  -3 -14   54.30    1.57
   0   3 -14   59.38    1.61
   0   3 -14   55.78    1.59
   0  -3 -14   55.32    1.54
   0   3 -15   28.23    0.93
   0   3 -15   29.90    0.96
   0  -3 -15   28.03    0.90
   0   3 -15   30.52    0.97
   0  -3 -15   29.43    0.97
   0   4   0   80.06    1.75
   0  -4   0  111.68    2.08
   0   4  -1  789.56   10.98
   0  -4   1  789.25   11.01
   0   4   1  768.52   10.65
   0   4  -2  142.22    2.78
   0  -4   2  140.57    2.64
   0  -4  -2  139.09    2.66
   0   4   2  139.94    2.16
   0  -4   3  147.79    2.77
   0  -4  -3  151.67    2.81
   0   4  -3  151.85    3.06
   0  -4   4   10.60    0.60
   0  -4  -4   11.45    0.63
   0   4  -4   10.29    0.80
   0   4  -5   38.90    1.57
   0   4  -5   38.32    1.72
   0  -4  -5   37.70    1.43
   0  -4  -5   37.93    1.18
   0  -4   5   37.98    1.19
   0   4   5   40.28    1.27
   0   4  -5   35.37    1.20
   0   4  -5   36.34    0.91
   0   4  -6   23.25    1.44
   0  -4  -6   22.89    1.16
   0  -4  -6   21.70    0.86
   0  -4   6   23.06    0.90
   0   4  -6   22.87    0.89
   0   4   6   21.29    0.88
   0   4  -6   22.45    0.74
   0  -4  -6   22.22    0.65
   0   4  -7  238.85    3.87
   0  -4  -7  243.12    3.73
   0   4  -7  247.40    5.70
   0  -4  -7  231.36    4.81
   0  -4  -8  486.18    7.46
   0  -4  -8  506.85    7.50
   0  -4  -8  505.91    7.59
   0   4  -8  502.94    7.57
   0   4  -8  500.31    7.42
   0  -4  -8  513.36    7.28
   0   4  -8  511.39    7.71
   0  -4  -8  483.89    7.41
   0  -4  -8  502.91    7.26
   0  -4  -8  509.06    7.38
   0  -4  -8  512.09    7.75
   0   4  -8  501.49    7.47
   0  -4  -8  498.77    7.24
   0   4  -8  498.69    7.43
   0   4  -8  508.75    9.25
   0  -4  -8  489.47    8.53
   0   4  -8  526.00    9.87
   0  -4  -8  515.90    7.54
   0  -4   8  501.73    7.30
   0   4  -8  501.71    7.36
   0  -4  -9  391.23    6.23
   0  -4  -9  378.24    6.17
   0   4  -9  388.26    6.28
   0   4  -9  378.10    7.92
   0  -4  -9  400.66    6.00
   0   4  -9  385.42    6.16
   0  -4  -9  396.43    6.33
   0   4  -9  411.82    6.21
   0  -4  -9  400.43    6.05
   0  -4  -9  387.46    6.16
   0  -4  -9  408.78    6.11
   0  -4  -9  397.47    5.99
   0   4  -9  392.26    6.20
   0  -4  -9  399.96    6.51
   0   4  -9  415.98    8.75
   0   4  -9  394.52    8.05
   0  -4  -9  407.97    6.32
   0   4  -9  401.43    6.14
   0  -4   9  395.60    6.04
   0   4 -10    0.62    0.36
   0   4 -10    1.88    0.66
   0  -4 -10    0.84    0.47
   0  -4 -10    0.27    0.32
   0  -4 -10    0.44    0.37
   0   4 -10    0.88    0.41
   0  -4 -10    0.78    0.40
   0  -4  10    0.52    0.31
   0  -4 -10    0.27    0.32
   0   4 -10    0.29    0.69
   0   4 -10    1.25    0.71
   0  -4 -10    0.56    0.36
   0  -4 -10    0.33    0.35
   0  -4 -10    0.79    0.39
   0   4 -10    0.81    0.37
   0   4 -10    1.31    0.38
   0  -4 -10    1.08    0.38
   0  -4 -10    0.70    0.43
   0   4 -10    1.56    0.37
   0  -4 -11    3.75    0.58
   0   4 -11    1.93    0.64
   0   4 -11    2.42    0.45
   0  -4 -11    3.22    0.46
   0  -4 -11    2.13    0.48
   0   4 -11    2.66    0.48
   0   4 -11    2.38    0.43
   0  -4 -11    2.92    0.48
   0   4 -11    2.89    0.49
   0  -4 -11    2.23    0.42
   0  -4  11    2.60    0.42
   0  -4 -11    3.19    0.57
   0   4 -11    2.67    0.42
   0  -4 -11    3.70    0.48
   0   4 -11    1.80    0.75
   0   4 -11    2.51    0.73
   0  -4  11    2.91    0.42
   0  -4 -11    2.58    0.50
   0   4 -12    2.70    0.43
   0   4 -12    3.86    0.45
   0  -4 -12    3.32    0.50
   0  -4 -12    3.61    0.57
   0  -4 -12    3.26    0.43
   0   4 -12    2.64    0.54
   0   4 -12    3.12    0.48
   0  -4  12    2.84    0.41
   0  -4 -12    2.80    0.43
   0  -4 -12    2.47    0.45
   0  -4 -12    3.11    0.58
   0   4 -12    3.64    0.46
   0   4 -12    2.52    0.74
   0  -4 -12    2.40    0.46
   0   4 -13  119.71    2.46
   0  -4 -13  110.62    2.27
   0  -4  13  116.33    2.19
   0   4 -13  110.24    2.17
   0  -4 -13  114.56    2.40
   0  -4 -13  122.61    2.68
   0   4 -13  118.39    2.60
   0  -4  13  118.05    2.38
   0   4 -13  112.03    2.37
   0  -4 -13  113.45    2.35
   0  -4 -13  120.24    2.61
   0   4 -13  120.61    2.68
   0  -4 -14    5.47    0.42
   0   4 -14    5.30    0.44
   0   4 -14    5.53    0.56
   0  -4 -14    5.40    0.56
   0   4 -14    4.85    0.51
   0   4 -14    5.83    0.50
   0  -4  14    4.82    0.40
   0  -4 -14    5.98    0.56
   0  -4 -14    5.43    0.50
   0   4 -14    6.12    0.58
   0   4 -15   23.30    0.81
   0  -4 -15   23.22    0.82
   0   4 -15   23.22    0.80
   0   5   0    3.83    0.38
   0  -5   0    0.65    0.29
   0   5  -1  452.16    7.00
   0  -5   1  459.89    7.04
   0   5   1  453.77    6.67
   0   5  -2    9.51    0.69
   0  -5   2    8.98    0.63
   0   5   2    9.22    0.41
   0  -5  -3    3.14    0.44
   0   5  -3    3.17    0.53
   0  -5   3    2.98    0.42
   0  -5   4  584.68    8.82
   0  -5  -4  597.55    8.87
   0   5  -4  567.03    9.30
   0   5  -5   22.82    1.39
   0   5  -5   20.39    1.23
   0  -5  -5   21.29    0.99
   0   5   5   22.27    1.08
   0   5  -5   21.99    1.06
   0  -5  -5   21.51    0.59
   0   5  -6   18.90    1.37
   0   5  -6   17.80    1.23
   0   5   6   18.29    0.96
   0   5  -6   21.22    1.00
   0  -5  -6   17.70    0.58
   0  -5  -6   17.35    0.89
   0  -5   6   18.81    0.94
   0  -5  -7   22.74    0.96
   0   5  -7   21.50    0.89
   0  -5  -7   21.22    0.91
   0   5  -7   23.68    0.93
   0  -5  -7   21.65    0.72
   0   5  -7   22.82    0.96
   0  -5  -7   21.68    0.78
   0  -5  -7   22.25    0.83
   0   5  -7   23.23    0.87
   0   5  -7   24.31    1.67
   0  -5  -7   23.38    0.90
   0   5  -7   22.11    0.87
   0   5  -7   21.17    0.78
   0  -5   7   23.14    0.81
   0  -5  -8   85.42    1.99
   0  -5  -8   84.04    2.00
   0  -5  -8   86.52    1.80
   0   5  -8   85.70    1.95
   0   5  -8   87.46    3.15
   0  -5  -8   86.92    2.15
   0   5  -8   87.72    2.08
   0  -5  -8   91.62    2.13
   0   5  -8   91.74    2.13
   0  -5   8   88.38    1.84
   0  -5  -8   87.88    1.81
   0  -5  -8   85.87    1.73
   0   5  -8   91.78    2.20
   0  -5  -8   90.86    1.98
   0   5  -8   88.15    2.01
   0   5  -8   89.37    3.37
   0  -5   8   85.59    1.90
   0  -5  -8   92.41    2.07
   0   5  -8   91.45    1.93
   0  -5  -9   40.75    1.30
   0  -5  -9   39.31    1.31
   0   5  -9   41.05    1.30
   0  -5  -9   40.54    1.17
   0   5  -9   37.40    2.16
   0  -5  -9   40.28    1.43
   0   5  -9   40.61    1.36
   0  -5  -9   40.88    1.38
   0   5  -9   40.44    1.40
   0  -5   9   40.52    1.16
   0  -5  -9   40.66    1.19
   0   5  -9   42.76    1.48
   0  -5  -9   40.15    1.22
   0  -5  -9   39.55    1.26
   0   5  -9   40.43    1.32
   0  -5  -9   41.59    1.48
   0   5  -9   40.82    2.26
   0   5  -9   42.47    2.39
   0  -5  -9   40.96    1.35
   0   5  -9   40.94    1.27
   0  -5   9   39.31    1.22
   0  -5 -10    4.14    0.50
   0  -5 -10    4.14    0.50
   0   5 -10    3.86    0.51
   0   5 -10    4.65    0.90
   0  -5 -10    4.40    0.61
   0   5 -10    4.38    0.54
   0  -5 -10    3.84    0.55
   0  -5  10    4.01    0.42
   0  -5 -10    4.37    0.49
   0   5 -10    4.67    0.62
   0  -5 -10    3.71    0.50
   0  -5 -10    4.25    0.52
   0  -5 -10    4.40    0.60
   0   5 -10    3.89    0.49
   0   5 -10    3.41    0.97
   0   5 -10    3.87    0.99
   0  -5  10    4.32    0.49
   0  -5 -11   26.54    1.21
   0   5 -11   28.42    1.15
   0  -5  11   29.30    1.05
   0   5 -11   27.49    1.10
   0  -5 -11   27.35    1.16
   0   5 -11   26.36    1.06
   0   5 -11   24.91    1.82
   0  -5 -11   27.84    1.03
   0   5 -11   29.32    1.11
   0   5 -11   27.74    1.26
   0  -5 -11   26.58    1.08
   0  -5  11   28.37    1.08
   0  -5 -11   29.97    1.10
   0   5 -11   26.46    1.91
   0   5 -11   25.33    1.89
   0  -5 -11   27.85    1.06
   0  -5 -11   29.75    1.30
   0   5 -11   27.83    1.09
   0   5 -12    9.11    0.64
   0  -5  12    8.46    0.60
   0  -5 -12    9.24    0.66
   0  -5 -12    8.81    0.73
   0  -5 -12    8.46    0.75
   0   5 -12    7.53    0.55
   0  -5 -12    8.13    0.66
   0   5 -12    7.63    0.63
   0   5 -12    6.87    0.57
   0  -5 -12    8.00    0.57
   0   5 -13   21.56    0.88
   0  -5 -13   19.78    0.84
   0  -5  13   22.06    0.80
   0  -5  13   20.34    0.86
   0  -5 -13   21.15    0.94
   0   5 -13   22.87    1.05
   0  -5 -13   20.38    0.96
   0  -5 -13   20.60    0.88
   0   5 -13   20.60    0.88
   0  -5 -13   22.39    1.03
   0   5 -14   82.21    1.74
   0   5 -14   83.87    1.86
   0  -5  14   82.44    1.69
   0  -5 -14   83.88    1.83
   0  -5 -14   84.15    1.79
   0   5 -14   86.45    1.75
   0   5 -14   87.08    1.93
   0  -5 -14   86.92    1.94
   0   5 -15    0.19    0.26
   0   5 -15    0.02    0.25
   0  -5 -15    0.15    0.27
   0   6   0  633.45    9.52
   0   6   0  646.42    9.51
   0  -6   0  644.43    9.77
   0   6   1  771.78   11.04
   0   6  -1  768.43   11.40
   0  -6   1  778.07   11.49
   0   6   2    0.43    0.19
   0  -6  -2    0.88    0.41
   0  -6   2    0.38    0.39
   0   6  -2    0.61    0.44
   0  -6   3  346.24    5.87
   0  -6  -3  340.33    5.89
   0   6  -3  329.75    6.09
   0  -6  -4  188.03    3.84
   0  -6   4  188.81    3.81
   0   6  -4  177.22    4.13
   0  -6   5   12.95    0.87
   0  -6  -5   14.67    0.93
   0   6  -5   13.84    0.94
   0   6   5   12.45    0.93
   0   6  -5   15.66    1.16
   0   6  -5   13.60    1.15
   0  -6  -6   -0.04    0.28
   0  -6   6    0.48    0.35
   0   6  -6    0.44    0.34
   0   6   6    0.41    0.36
   0  -6   6    0.57    0.27
   0   6  -6    0.86    0.27
   0  -6  -6    0.67    0.31
   0   6  -6    0.36    0.25
   0  -6  -6    1.06    0.35
   0  -6  -6    0.54    0.27
   0  -6   6    0.85    0.26
   0   6  -6    0.74    0.32
   0  -6  -6    0.32    0.27
   0   6  -6    0.45    0.51
   0  -6  -6    1.34    0.22
   0  -6  -6    0.49    0.27
   0  -6  -7    4.00    0.44
   0  -6  -7    3.67    0.44
   0   6  -7    4.00    0.44
   0   6  -7    5.06    0.52
   0  -6  -7    3.56    0.36
   0  -6  -7    3.75    0.49
   0  -6  -7    3.79    0.49
   0  -6   7    4.32    0.41
   0   6  -7    3.43    0.46
   0  -6  -7    3.77    0.34
   0  -6  -7    4.09    0.39
   0   6  -7    4.58    0.54
   0  -6  -7    3.92    0.42
   0  -6  -7    4.19    0.45
   0   6  -7    3.34    0.42
   0   6  -7    3.32    0.82
   0   6  -7    3.79    0.78
   0  -6   7    4.17    0.42
   0   6  -7    4.37    0.46
   0   6  -7    3.81    0.39
   0  -6  -8    6.36    0.54
   0  -6  -8    6.19    0.57
   0  -6  -8    6.71    0.46
   0  -6  -8    7.54    0.65
   0   6  -8    7.40    0.61
   0  -6  -8    7.07    0.45
   0  -6  -8    6.40    0.59
   0   6  -8    6.72    0.60
   0  -6   8    6.67    0.50
   0  -6  -8    6.87    0.46
   0  -6  -8    7.07    0.47
   0   6  -8    6.81    0.45
   0   6  -8    6.69    0.65
   0  -6  -8    7.69    0.57
   0  -6  -8    7.24    0.60
   0   6  -8    7.26    0.57
   0   6  -8    8.38    1.14
   0   6  -8    7.98    1.10
   0  -6   8    6.85    0.55
   0   6  -8    6.57    0.51
   0  -6  -9   26.69    1.10
   0  -6  -9   25.59    1.03
   0  -6  -9   26.82    0.91
   0   6  -9   25.33    1.83
   0  -6  -9   27.48    1.21
   0   6  -9   27.84    1.14
   0  -6  -9   26.97    1.16
   0  -6   9   27.27    0.98
   0   6  -9   29.86    1.22
   0  -6  -9   27.63    0.91
   0  -6  -9   27.45    0.93
   0   6  -9   26.95    1.22
   0  -6  -9   26.54    1.08
   0   6  -9   26.10    1.07
   0   6  -9   26.62    1.93
   0  -6   9   27.82    1.05
   0   6  -9   26.97    1.03
   0  -6 -10    6.81    0.58
   0  -6 -10    7.33    0.63
   0   6 -10    6.49    0.62
   0   6 -10    6.04    1.05
   0  -6 -10    7.63    0.71
   0   6 -10    5.70    0.59
   0  -6 -10    7.07    0.68
   0   6 -10    6.64    0.65
   0  -6  10    5.95    0.50
   0  -6 -10    7.11    0.52
   0   6 -10    7.22    0.72
   0  -6 -10    6.00    0.61
   0  -6  10    6.34    0.59
   0  -6 -10    6.63    0.73
   0   6 -10    6.73    0.61
   0   6 -10    5.39    1.09
   0   6 -10    7.48    1.16
   0  -6  10    6.51    0.59
   0  -6 -11  131.12    2.92
   0  -6 -11  133.52    2.88
   0   6 -11  132.80    2.78
   0   6 -11  127.17    4.28
   0   6 -11  128.84    2.73
   0   6 -11  131.66    2.92
   0  -6  11  126.02    2.43
   0  -6 -11  125.52    2.58
   0   6 -11  136.08    3.00
   0   6 -11  133.66    2.66
   0  -6  11  134.98    2.73
   0  -6 -11  131.10    2.69
   0   6 -11  131.86    2.74
   0  -6 -11  135.19    3.01
   0  -6 -11  130.82    2.85
   0   6 -11  129.04    2.61
   0   6 -11  116.19    4.18
   0   6 -11  125.63    4.31
   0  -6  11  132.45    2.66
   0  -6  12    9.42    0.64
   0  -6 -12    9.28    0.67
   0   6 -12    8.39    0.59
   0  -6 -12    9.83    0.77
   0   6 -12    9.40    0.66
   0  -6  12    9.25    0.67
   0   6 -12    8.75    0.73
   0   6 -12    8.81    0.60
   0  -6 -12    8.69    0.71
   0  -6 -12    8.96    0.69
   0   6 -12    8.25    0.53
   0  -6 -12    8.38    0.65
   0  -6 -13    3.43    0.46
   0  -6 -13    4.63    0.57
   0   6 -13    4.60    0.45
   0  -6 -13    4.01    0.47
   0   6 -13    4.57    0.55
   0  -6  13    5.35    0.45
   0  -6  13    4.56    0.48
   0   6 -13    3.91    0.45
   0   6 -14    0.32    0.23
   0  -6  14    0.85    0.27
   0   6 -14    0.24    0.32
   0  -6 -14    0.48    0.35
   0   6 -14    0.51    0.32
   0   6 -14    0.19    0.24
   0  -7   0   -0.12    0.43
   0   7   0    0.81    0.33
   0   7  -1   10.77    0.80
   0   7   1    9.74    0.65
   0   7  -1   11.14    0.83
   0  -7   1   10.98    0.86
   0   7  -2   70.55    2.23
   0   7  -2   69.79    2.26
   0  -7   2   73.58    2.23
   0  -7  -2   74.32    2.28
   0   7  -3  157.71    3.79
   0  -7   3  152.80    3.57
   0  -7  -3  160.18    3.66
   0  -7  -4    3.71    0.60
   0   7  -4    2.61    0.60
   0  -7   4    2.55    0.53
   0   7   4    1.87    0.53
   0   7  -4    2.42    0.62
   0   7  -5   12.69    0.61
   0  -7  -5   12.02    0.72
   0  -7  -5   11.90    0.59
   0  -7   5   12.36    0.62
   0  -7   5   10.78    0.59
   0   7  -5   12.54    0.66
   0  -7  -5   13.70    1.00
   0  -7   5   11.89    0.95
   0   7  -5   11.95    0.70
   0  -7  -5   10.94    0.62
   0  -7  -5   11.94    0.59
   0   7  -5   11.38    1.09
   0   7  -5   13.33    1.16
   0   7  -5   12.47    1.03
   0   7  -5   12.13    0.62
   0  -7   6   19.99    0.80
   0   7  -6   18.81    0.73
   0   7  -6   20.40    0.85
   0  -7  -6   20.89    0.92
   0  -7   6   20.30    0.71
   0   7  -6   19.65    0.80
   0  -7  -6   20.80    0.94
   0  -7  -6   20.08    0.94
   0  -7  -6   19.46    0.76
   0  -7  -6   19.42    0.93
   0   7  -6   20.43    1.53
   0   7  -6   19.92    0.89
   0  -7   6   20.60    0.84
   0  -7  -6   20.12    0.77
   0   7  -6   20.01    0.94
   0  -7  -6   20.06    0.79
   0   7  -6   19.20    1.23
   0   7   6   19.61    1.27
   0   7  -6   20.00    1.48
   0   7  -6   20.13    1.48
   0  -7   6   20.58    1.22
   0  -7  -6   18.20    1.16
   0  -7  -7   95.47    2.24
   0   7  -7   99.46    2.14
   0   7  -7   94.81    3.44
   0   7  -7   96.34    2.27
   0  -7  -7   97.62    2.35
   0  -7  -7   93.10    1.88
   0  -7  -7   96.25    1.98
   0  -7  -7   99.00    2.31
   0  -7  -7   95.56    2.32
   0  -7   7   97.34    2.11
   0   7  -7   94.84    2.26
   0  -7  -7   94.74    2.00
   0   7  -7   97.09    2.35
   0  -7  -7   99.61    2.08
   0  -7  -7   96.89    2.19
   0   7  -7   96.45    2.19
   0   7  -7   96.03    3.45
   0   7  -7   96.26    3.43
   0   7  -7   98.42    2.19
   0  -7   7  101.12    2.12
   0   7  -7   97.86    2.02
   0  -7  -8  300.20    5.09
   0   7  -8  302.42    4.98
   0   7  -8  300.86    5.15
   0  -7  -8  292.64    4.67
   0  -7  -8  298.49    5.23
   0  -7  -8  305.52    5.20
   0  -7  -8  300.09    5.24
   0  -7   8  295.93    4.87
   0   7  -8  300.55    5.16
   0  -7  -8  290.96    4.72
   0   7  -8  286.74    4.67
   0   7  -8  304.66    5.28
   0  -7  -8  298.62    5.03
   0  -7  -8  305.07    4.89
   0   7  -8  297.76    5.04
   0   7  -8  299.02    7.02
   0   7  -8  291.88    6.86
   0  -7   8  307.96    4.94
   0   7  -8  302.01    4.84
   0  -7  -9   99.63    2.33
   0   7  -9   87.43    3.56
   0   7  -9  101.41    2.39
   0  -7  -9   92.71    1.93
   0  -7  -9   95.31    2.41
   0  -7  -9   98.89    2.46
   0  -7  -9   98.22    2.40
   0  -7   9   97.33    2.15
   0   7  -9   98.57    2.41
   0  -7  -9   96.28    2.02
   0   7  -9   99.24    2.48
   0  -7  -9  100.04    2.22
   0   7  -9   97.40    2.31
   0   7  -9   89.57    3.50
   0   7  -9   94.07    3.69
   0  -7   9  101.90    2.26
   0   7  -9   97.72    2.17
   0   7 -10    8.84    0.70
   0  -7 -10    8.31    0.74
   0   7 -10    7.79    1.16
   0   7 -10    7.87    0.71
   0  -7  10    9.14    0.63
   0  -7 -10    7.65    0.64
   0   7 -10    8.12    0.59
   0   7 -10    7.93    0.77
   0  -7 -10    8.00    0.69
   0  -7  10    8.93    0.70
   0   7 -10    8.03    0.67
   0  -7  10    7.73    0.66
   0  -7 -10    7.98    0.72
   0  -7 -10    8.11    0.77
   0  -7  11   70.80    1.65
   0   7 -11   78.03    2.04
   0  -7  11   77.06    1.94
   0   7 -11   72.09    1.71
   0   7 -11   78.63    2.07
   0  -7  11   74.62    1.88
   0   7 -11   74.76    1.87
   0  -7 -11   72.56    2.06
   0  -7  11   76.59    1.85
   0  -7 -11   77.16    1.98
   0   7 -11   69.91    1.87
   0   7 -11   72.76    1.85
   0   7 -11   68.72    1.69
   0  -7 -11   72.76    1.96
   0  -7  12   14.23    0.78
   0  -7  12   13.12    0.73
   0  -7 -12   13.61    0.77
   0  -7 -12   12.71    0.76
   0  -7 -12   13.94    0.86
   0   7 -12   13.76    0.83
   0   7 -12   12.85    0.64
   0   7 -12   14.79    0.83
   0   7 -12   12.26    0.72
   0   7 -12   13.79    0.75
   0  -7  13   65.03    1.54
   0   7 -13   62.32    1.35
   0   7 -13   70.68    1.66
   0  -7 -13   64.97    1.53
   0   7 -13   68.50    1.66
   0  -7 -13   65.40    1.67
   0  -7 -13   62.89    1.51
   0  -7  13   66.06    1.46
   0  -7 -14  100.18    1.92
   0   7 -14  102.67    1.88
   0  -7  14   99.87    1.78
   0   7 -14  102.56    1.91
   0   8   0   53.84    1.88
   0  -8   0   58.71    2.17
   0  -8   1    0.64    0.46
   0   8  -1    0.18    0.33
   0  -8  -2    1.35    0.28
   0  -8   2    0.15    0.44
   0  -8  -2    1.21    0.51
   0  -8   2    0.17    0.24
   0  -8  -2    0.70    0.32
   0   8  -2    0.10    0.42
   0  -8  -2    2.45    0.35
   0   8  -2    2.44    0.57
   0   8  -3  262.82    4.07
   0  -8  -3  254.30    4.13
   0  -8  -3  249.19    4.03
   0  -8   3  255.94    4.03
   0   8  -3  260.16    5.57
   0  -8   3  258.74    4.05
   0  -8   3  259.69    4.21
   0  -8  -3  267.09    4.11
   0  -8  -3  265.99    5.48
   0  -8   3  263.50    5.42
   0   8  -3  256.59    5.52
   0  -8  -3  260.03    4.42
   0  -8   3  258.43    4.07
   0   8  -3  253.20    5.64
   0   8   3  260.15    5.70
   0  -8   3  252.22    4.09
   0  -8  -4   11.72    0.73
   0  -8   4   11.68    0.58
   0   8  -4   11.33    0.58
   0   8  -4   10.74    0.60
   0  -8   4   10.91    0.57
   0  -8  -4   10.48    0.61
   0   8  -4   11.04    0.66
   0  -8   4   11.35    0.63
   0  -8   4   10.31    0.54
   0  -8  -4   11.01    0.56
   0   8  -4   10.99    1.10
   0  -8   4   10.14    0.61
   0  -8   4   10.70    0.99
   0  -8  -4   11.04    1.03
   0  -8  -4   10.30    0.55
   0   8  -4   11.77    1.10
   0   8  -4   11.06    1.06
   0   8   4   11.64    1.10
   0  -8  -4   10.75    0.56
   0  -8   5   63.91    1.47
   0   8  -5   63.92    1.54
   0   8  -5   62.52    1.42
   0   8  -5   61.84    1.58
   0  -8  -5   64.83    1.75
   0  -8  -5   64.04    1.55
   0   8  -5   63.09    1.68
   0  -8   5   63.89    1.61
   0   8  -5   58.64    2.57
   0  -8  -5   60.74    1.43
   0  -8   5   61.82    1.42
   0  -8  -5   62.57    1.53
   0   8  -5   63.06    1.75
   0  -8  -5   63.04    1.50
   0   8  -5   60.02    2.40
   0   8   5   62.96    2.48
   0   8  -5   62.10    2.61
   0   8  -5   59.87    2.48
   0  -8  -5   64.61    2.39
   0  -8   5   61.34    2.30
   0   8   6    8.61    0.97
   0   8  -6    9.21    0.97
   0  -8   6   11.39    0.66
   0   8  -6    9.41    0.55
   0   8  -6    9.05    0.62
   0  -8  -6    9.56    0.70
   0   8  -6    9.07    0.61
   0  -8  -6    8.94    0.69
   0  -8  -6    9.09    0.60
   0   8  -6    8.71    1.12
   0   8  -6   11.05    0.72
   0  -8   6    9.78    0.68
   0  -8  -6    9.65    0.61
   0   8  -6    8.97    0.71
   0  -8  -6    9.98    0.63
   0   8  -6    8.83    1.07
   0   8  -6    9.42    1.15
   0  -8   6   10.28    0.57
   0  -8   6    7.95    0.87
   0  -8  -6    8.56    0.91
   0  -8  -7   95.84    2.28
   0   8  -7   94.24    2.13
   0   8  -7   85.54    3.45
   0  -8  -7   95.64    2.34
   0   8  -7   93.07    2.29
   0  -8  -7   92.46    2.02
   0  -8  -7   90.32    1.92
   0  -8   7   94.80    2.14
   0   8  -7   95.61    2.29
   0  -8  -7   94.82    2.05
   0   8  -7   93.63    2.36
   0  -8  -7   95.75    2.10
   0  -8   7   91.05    1.88
   0   8  -7   96.30    3.58
   0  -8   7   94.67    2.13
   0   8  -7   93.05    1.99
   0   8  -7   93.03    2.18
   0  -8  -8   24.18    1.09
   0   8  -8   24.55    1.04
   0   8  -8   24.19    1.86
   0   8  -8   24.54    1.11
   0  -8  -8   23.35    0.92
   0  -8  -8   26.89    1.18
   0  -8   8   24.64    1.02
   0   8  -8   24.87    1.14
   0   8  -8   24.18    0.92
   0  -8  -8   24.48    0.95
   0   8  -8   23.74    1.15
   0  -8  -8   25.49    1.05
   0  -8   8   24.38    1.07
   0   8  -8   23.69    1.06
   0   8  -8   25.68    1.93
   0  -8   8   26.23    1.07
   0   8  -8   25.65    0.98
   0  -8  -9    5.54    0.66
   0   8  -9    5.56    0.61
   0   8  -9    5.74    0.62
   0  -8  -9    5.62    0.62
   0   8  -9    5.44    0.66
   0  -8   9    6.02    0.57
   0  -8  -9    4.94    0.51
   0   8  -9    5.94    0.71
   0  -8  -9    6.20    0.65
   0  -8   9    5.21    0.60
   0   8  -9    4.96    0.58
   0   8  -9    4.91    1.09
   0   8  -9    6.02    0.55
   0  -8   9    6.75    0.65
   0  -8 -10   44.18    1.49
   0   8 -10   42.65    1.41
   0   8 -10   44.18    1.43
   0  -8 -10   45.47    1.41
   0  -8  10   42.57    1.31
   0   8 -10   46.55    1.52
   0  -8  10   44.46    1.47
   0   8 -10   44.42    1.54
   0   8 -10   42.84    1.21
   0  -8  10   43.80    1.43
   0  -8 -10   43.12    1.40
   0   8 -10   42.18    1.41
   0  -8  10   43.68    1.40
   0   8 -10   40.79    2.40
   0  -8  11  188.91    3.47
   0   8 -11  179.95    3.09
   0   8 -11  193.37    3.59
   0  -8 -11  185.19    3.40
   0  -8  11  187.58    3.41
   0   8 -11  183.90    3.37
   0   8 -11  181.21    3.31
   0   8 -11  173.94    3.09
   0  -8  11  184.19    3.17
   0   8 -11  189.79    3.53
   0  -8  11  187.52    3.36
   0  -8 -11  189.45    3.49
   0   8 -12  102.81    2.20
   0   8 -12  104.68    2.24
   0  -8  12  101.75    2.14
   0  -8  12  104.35    2.11
   0   8 -12   98.22    2.06
   0  -8 -12  102.23    2.13
   0  -8  13   76.21    1.61
   0   8 -13   76.76    1.66
   0  -8  13   76.18    1.52
   0   8 -13   79.50    1.65
   0   8 -13   76.98    1.68
   0   8 -13   73.56    1.56
   0  -9   0   -0.07    0.27
   0  -9   0    0.73    0.34
   0  -9   0   -0.28    0.31
   0   9   0    0.54    0.62
   0  -9   0    0.54    0.58
   0  -9   0    0.40    0.26
   0  -9   0    0.10    0.27
   0  -9   0    0.64    0.30
   0  -9  -1  208.07    3.60
   0  -9   1  211.15    3.65
   0  -9   1  218.97    5.06
   0  -9  -1  215.44    3.53
   0  -9   1  205.64    3.46
   0  -9   1  203.40    3.39
   0  -9  -1  209.82    3.56
   0  -9  -1  205.35    3.38
   0  -9   1  204.80    3.47
   0  -9   1  219.99    3.54
   0   9  -1  210.16    4.74
   0   9   1  201.78    5.19
   0  -9   1  211.25    3.65
   0  -9  -1  216.92    3.65
   0   9  -1  208.99    3.39
   0  -9   1  214.84    3.56
   0  -9   2    1.38    0.32
   0   9  -2    1.14    0.27
   0  -9  -2    1.38    0.34
   0   9  -2    1.16    0.61
   0  -9  -2    0.56    0.58
   0  -9   2    1.09    0.60
   0   9   2    1.45    0.63
   0  -9  -2    1.03    0.33
   0   9  -2    1.16    0.49
   0  -9   2    0.96    0.31
   0  -9   2    1.34    0.29
   0  -9   2    1.14    0.35
   0  -9  -2    1.24    0.30
   0  -9  -2    1.57    0.33
   0  -9   2    1.13    0.29
   0  -9   2    1.15    0.29
   0  -9   2    2.34    0.34
   0  -9   2    1.62    0.33
   0  -9   2    1.28    0.32
   0  -9  -2    1.88    0.36
   0  -9   3   69.48    1.67
   0  -9  -3   70.71    1.91
   0   9   3   74.64    2.91
   0   9  -3   69.94    2.83
   0  -9   3   72.09    1.63
   0  -9   3   70.70    1.62
   0   9  -3   71.76    1.61
   0  -9   3   73.83    1.79
   0  -9  -3   71.16    1.65
   0  -9   3   70.15    1.62
   0   9  -3   69.23    2.68
   0  -9   3   70.95    1.72
   0  -9  -3   73.91    1.68
   0  -9   3   68.45    1.69
   0  -9  -3   70.68    1.67
   0  -9   3   72.71    1.66
   0  -9   3   72.29    2.67
   0  -9  -3   75.54    2.76
   0  -9  -4   90.06    2.23
   0   9   4   88.52    3.23
   0   9  -4   86.95    3.16
   0  -9   4   88.02    1.94
   0   9  -4   89.68    2.00
   0  -9  -4   92.35    2.03
   0  -9   4   89.95    1.90
   0   9  -4   90.27    2.12
   0  -9   4   88.76    1.90
   0  -9  -4   88.17    1.92
   0   9  -4   86.20    3.16
   0  -9   4   90.48    2.06
   0  -9   4   89.22    1.92
   0   9  -4   89.05    1.93
   0  -9   4   91.37    2.04
   0  -9  -4   88.53    1.90
   0   9  -4   91.97    3.20
   0  -9   4   94.52    3.10
   0  -9  -4   83.30    2.97
   0  -9  -4   87.55    1.93
   0  -9  -5  125.79    3.77
   0  -9   5  126.32    3.73
   0   9  -5  128.65    2.39
   0   9  -5  132.13    2.65
   0  -9   5  132.04    2.60
   0   9  -5  131.26    2.57
   0   9   5  131.04    3.99
   0   9  -5  119.85    3.82
   0  -9  -5  134.56    2.89
   0  -9  -5  129.29    2.60
   0  -9  -5  130.74    2.54
   0   9  -5  125.97    4.07
   0  -9   5  137.08    2.73
   0   9  -5  130.16    2.76
   0  -9   5  134.36    2.73
   0   9  -5  130.46    2.87
   0  -9  -5  130.22    2.55
   0  -9   5  129.40    2.67
   0   9  -5  127.63    4.05
   0  -9  -5  125.58    2.47
   0  -9   5  129.45    2.50
   0  -9  -5  131.15    2.59
   0  -9  -6    8.23    0.96
   0   9   6    8.07    1.01
   0   9  -6    7.26    0.94
   0   9  -6    8.15    0.52
   0   9  -6    8.28    0.64
   0  -9  -6    8.08    0.69
   0   9  -6    7.93    0.60
   0  -9  -6    7.46    0.68
   0  -9  -6    7.05    0.59
   0  -9  -6    8.22    0.58
   0   9  -6    8.29    1.18
   0   9  -6    7.51    0.65
   0  -9   6    8.27    0.66
   0  -9   6    7.04    0.62
   0   9  -6    8.38    0.73
   0  -9  -6    8.89    0.63
   0  -9   6    7.57    0.64
   0   9  -6    4.98    0.97
   0  -9   6    7.80    0.54
   0   9  -6    7.47    0.64
   0  -9  -6    7.28    0.60
   0   9  -7  111.17    2.24
   0  -9   7  110.74    2.42
   0   9  -7  109.33    2.44
   0  -9  -7  113.46    2.58
   0   9  -7  111.51    2.42
   0   9  -7  105.20    3.88
   0  -9  -7  111.52    2.62
   0   9  -7  111.52    2.58
   0  -9  -7  108.62    2.32
   0  -9  -7  107.03    2.21
   0   9  -7  106.56    2.53
   0  -9   7  111.60    2.46
   0  -9   7  111.08    2.52
   0   9  -7  108.16    2.63
   0  -9  -7  113.05    2.40
   0  -9   7  105.93    2.45
   0   9  -7  107.01    3.91
   0  -9   7  106.72    2.17
   0  -9  -7  112.36    2.36
   0  -9  -8  111.03    2.55
   0   9  -8  110.68    2.44
   0   9  -8  101.85    3.92
   0  -9  -8  110.82    2.61
   0   9  -8  111.16    2.57
   0  -9  -8  109.81    2.29
   0   9  -8  108.82    2.56
   0  -9   8  113.63    2.46
   0  -9   8  112.92    2.56
   0   9  -8  111.71    2.66
   0  -9  -8  114.61    2.45
   0   9  -8  108.29    3.99
   0  -9   8  111.03    2.46
   0   9  -8  109.64    2.26
   0  -9  -8  108.42    2.34
   0   9  -8  106.03    2.27
   0  -9  -9   15.96    0.87
   0   9  -9   16.20    0.86
   0   9  -9   16.98    0.90
   0   9  -9   17.22    1.60
   0  -9  -9   17.20    0.95
   0  -9   9   15.64    0.82
   0   9  -9   17.41    0.94
   0  -9   9   15.22    0.89
   0   9  -9   17.21    0.99
   0  -9  -9   16.51    0.89
   0  -9   9   16.29    0.90
   0   9  -9   16.30    0.88
   0  -9   9   15.78    0.88
   0  -9  -9   15.97    0.78
   0  -9  10   12.05    0.67
   0   9 -10   11.69    0.77
   0  -9 -10   11.48    0.76
   0   9 -10   10.94    0.72
   0  -9  10   12.28    0.74
   0  -9  10   12.97    0.77
   0  -9 -10   12.84    0.78
   0   9 -10   11.60    0.73
   0   9 -10   13.15    0.76
   0  -9 -10   11.50    0.70
   0   9 -10   12.31    0.81
   0   9 -11    0.18    0.35
   0   9 -11    0.30    0.36
   0   9 -11    0.32    0.29
   0   9 -11    0.20    0.37
   0  -9  11    0.39    0.36
   0  -9  11    0.21    0.36
   0  -9  11    0.15    0.27
   0  -9 -11    0.16    0.38
   0   9 -11    0.12    0.31
   0  -9 -11    0.33    0.36
   0   9 -12    7.05    0.53
   0  -9  12    8.04    0.52
   0  -9 -12    7.60    0.54
   0   9 -12    7.76    0.53
   0  -9  12    7.90    0.53
   0   9 -12    7.03    0.46
   0  -9  13    7.01    0.35
   0   9 -13    7.81    0.41
   0  -9  13    7.92    0.42
   0   9 -13    7.33    0.42
   0 -10   0   31.59    1.91
   0 -10   0   35.66    1.19
   0 -10   0   34.88    1.15
   0 -10   0   33.99    1.21
   0 -10   0   34.86    1.13
   0 -10   0   34.41    1.11
   0 -10   0   33.65    1.14
   0  10   0   33.05    2.07
   0  10   1   82.52    3.29
   0 -10   1   86.14    1.92
   0 -10  -1   90.53    1.99
   0 -10   1   93.18    3.27
   0 -10  -1   93.54    2.04
   0 -10   1   90.28    2.01
   0 -10  -1   90.38    2.09
   0 -10  -1   91.33    2.00
   0 -10   1   89.47    1.98
   0  10  -1   88.77    1.83
   0 -10   1   86.13    1.95
   0 -10  -1   87.24    2.01
   0 -10   1   87.87    2.06
   0 -10   1   84.20    1.82
   0 -10  -2   82.42    1.90
   0 -10   2   86.55    2.06
   0 -10  -2   88.54    1.96
   0  10  -2   77.10    2.96
   0 -10   2   88.49    1.94
   0 -10   2   84.42    1.87
   0 -10   2   87.26    1.94
   0 -10  -2   87.36    2.06
   0  10  -2   81.93    3.27
   0  10   2   89.19    3.41
   0 -10  -2   86.54    1.96
   0 -10   2   83.23    1.91
   0 -10   2   86.10    1.97
   0 -10  -2   88.39    1.98
   0  10  -2   84.97    1.83
   0 -10   2   88.39    3.21
   0 -10  -2   89.41    3.24
   0 -10   2   82.94    1.85
   0 -10   3  160.60    3.00
   0  10  -3  161.58    3.06
   0 -10  -3  169.05    3.10
   0 -10   3  165.14    3.03
   0 -10   3  166.55    3.05
   0  10  -3  164.68    4.57
   0 -10  -3  166.72    3.08
   0  10  -3  164.55    2.97
   0 -10   3  168.69    3.25
   0  10  -3  161.71    3.21
   0 -10   3  162.85    3.09
   0 -10  -3  169.88    3.12
   0 -10   3  162.83    3.10
   0 -10  -3  165.99    4.65
   0 -10   3  164.33    4.57
   0 -10   3  166.59    3.08
   0 -10  -3  165.06    3.09
   0  10   3  159.78    4.79
   0  10  -3  162.88    4.81
   0 -10  -4  127.94    2.93
   0  10  -4  132.36    2.66
   0 -10   4  132.99    2.62
   0 -10   4  130.03    2.56
   0 -10  -4  136.00    2.66
   0 -10  -4  135.88    2.75
   0 -10   4  133.01    2.58
   0 -10  -4  131.68    2.61
   0  10  -4  127.81    4.11
   0  10  -4  133.18    2.58
   0  10  -4  132.64    2.79
   0 -10   4  128.53    2.69
   0 -10  -4  132.56    2.67
   0 -10   4  130.43    2.70
   0 -10  -4  129.93    2.55
   0 -10   4  133.30    4.04
   0 -10  -4  127.84    4.01
   0 -10  -4  127.09    2.59
   0 -10   4  133.69    2.62
   0  10   4  127.21    4.18
   0  10  -4  124.69    4.10
   0  10  -5  426.48    6.51
   0  10  -5  424.62    6.59
   0 -10   5  423.18    6.55
   0 -10  -5  417.48    6.91
   0 -10  -5  431.41    6.52
   0 -10  -5  417.54    6.59
   0  10  -5  424.35    6.74
   0 -10   5  434.55    6.75
   0  10  -5  402.62    8.69
   0 -10   5  419.86    6.66
   0  10  -5  429.07    6.92
   0 -10  -5  423.47    6.47
   0 -10   5  435.30    6.68
   0 -10   5  403.31    8.28
   0 -10  -5  419.73    8.45
   0  10  -5  400.54    8.49
   0  10   5  402.29    8.60
   0 -10  -5  408.46    6.38
   0 -10   5  429.61    6.47
   0  10  -6  163.22    4.64
   0 -10   6  181.87    3.44
   0  10  -6  182.56    3.46
   0  10  -6  181.63    3.15
   0 -10  -6  186.65    3.66
   0  10  -6  186.03    3.42
   0 -10  -6  181.88    3.70
   0 -10  -6  185.20    3.35
   0 -10  -6  183.78    3.43
   0  10  -6  171.17    5.14
   0 -10   6  190.87    3.56
   0  10  -6  185.63    3.58
   0 -10   6  186.36    3.54
   0  10  -6  184.03    3.71
   0 -10  -6  189.12    3.41
   0 -10   6  184.81    3.51
   0 -10  -6  166.57    4.64
   0 -10   6  186.78    3.30
   0  10  -6  180.75    3.51
   0 -10  -6  192.22    3.47
   0 -10  -7    2.96    0.55
   0 -10   7    2.99    0.42
   0  10  -7    3.39    0.92
   0 -10  -7    3.01    0.57
   0  10  -7    4.68    0.61
   0  10  -7    3.58    0.51
   0 -10  -7    3.32    0.45
   0 -10  -7    3.47    0.53
   0  10  -7    3.79    0.56
   0 -10   7    3.68    0.52
   0 -10   7    3.86    0.56
   0  10  -7    2.71    0.56
   0 -10   7    3.22    0.54
   0 -10  -7    3.50    0.52
   0  10  -7    3.42    0.56
   0  10  -7    3.27    0.49
   0 -10  -7    3.83    0.52
   0  10  -7    3.52    0.41
   0  10  -7    3.60    0.54
   0  10  -8    4.39    0.54
   0 -10  -8    4.40    0.50
   0 -10  -8    4.63    0.57
   0  10  -8    4.39    0.52
   0  10  -8    5.10    0.58
   0 -10   8    4.43    0.52
   0 -10   8    4.56    0.56
   0  10  -8    4.53    0.60
   0 -10   8    4.66    0.55
   0 -10  -8    4.16    0.55
   0 -10  -8    5.48    0.61
   0 -10  -8    4.52    0.53
   0  10  -9    6.43    0.58
   0 -10  -9    7.16    0.54
   0  10  -9    5.85    0.57
   0 -10   9    5.99    0.54
   0 -10  -9    5.95    0.57
   0  10  -9    6.68    0.64
   0 -10  -9    6.43    0.58
   0 -10   9    6.63    0.60
   0  10  -9    6.87    0.58
   0 -10  -9    6.40    0.62
   0 -10   9    6.53    0.59
   0  10  -9    6.93    0.52
   0  10 -10    3.13    0.41
   0 -10  10    3.95    0.43
   0  10 -10    2.95    0.46
   0 -10 -10    3.98    0.50
   0 -10  10    4.00    0.48
   0  10 -10    4.02    0.50
   0 -10  10    4.16    0.51
   0 -10 -10    3.33    0.46
   0  10 -10    3.18    0.44
   0  10 -10    3.50    0.46
   0 -10  10    3.36    0.48
   0  10 -10    3.00    0.37
   0  10 -11    0.54    0.33
   0  10 -11    0.96    0.34
   0  10 -11    0.81    0.26
   0  10 -11    0.84    0.30
   0 -10  11    0.79    0.33
   0 -10  11    1.00    0.27
   0 -10 -11    1.22    0.37
   0  10 -11    0.63    0.30
   0  10 -12   24.78    0.75
   0  10 -12   24.33    0.76
   0 -10  12   24.26    0.74
   0 -11   0   -0.82    0.73
   0  11   0    0.18    0.70
   0 -11   0    0.29    0.42
   0 -11   0    0.09    0.40
   0 -11   0    0.02    0.39
   0 -11   0   -0.05    0.35
   0 -11   0    0.71    0.41
   0 -11   1   17.87    0.76
   0 -11  -1   20.70    0.92
   0 -11   1   19.16    0.93
   0 -11  -1   18.11    0.85
   0  11   1   18.74    1.66
   0  11  -1   18.43    0.74
   0 -11   1   18.63    0.91
   0 -11   1   19.31    1.62
   0 -11  -1   19.64    0.91
   0 -11  -1   20.28    1.01
   0 -11   1   18.44    0.84
   0 -11   1   19.62    0.89
   0 -11  -1   19.91    0.92
   0 -11   2   19.76    0.96
   0 -11  -2   19.88    0.85
   0  11   2   20.59    1.75
   0  11  -2   18.55    1.68
   0  11  -2   20.37    0.80
   0 -11  -2   20.25    0.92
   0 -11   2   22.17    0.95
   0 -11   2   19.83    0.83
   0  11  -2   21.83    0.88
   0 -11  -2   20.03    0.92
   0 -11   2   19.54    0.84
   0 -11   2   19.80    1.65
   0 -11  -2   20.24    1.65
   0 -11   2   19.81    0.85
   0 -11   2   19.43    0.89
   0 -11  -2   20.09    0.94
   0 -11  -2   21.36    1.01
   0 -11  -2   21.17    0.94
   0 -11   2   19.99    0.92
   0 -11   3   14.92    0.79
   0  11  -3   15.73    1.53
   0  11   3   13.43    1.47
   0  11  -3   15.34    0.73
   0  11  -3   15.91    0.85
   0 -11   3   15.63    0.89
   0 -11   3   14.98    0.75
   0 -11  -3   16.94    0.87
   0 -11   3   15.98    0.80
   0 -11   3   15.85    0.83
   0 -11  -3   16.01    0.83
   0 -11   3   14.68    1.40
   0 -11  -3   16.97    1.52
   0 -11   3   15.64    0.78
   0  11  -3   15.76    0.77
   0 -11   4   98.08    2.19
   0  11  -4   97.60    2.18
   0  11  -4  101.08    2.13
   0  11  -4   89.86    3.43
   0 -11  -4  102.56    2.25
   0 -11   4   96.96    2.12
   0  11   4   98.81    3.72
   0  11  -4   90.33    3.53
   0  11  -4  101.26    2.33
   0 -11   4   99.46    2.35
   0 -11   4   95.38    2.18
   0  11  -4   98.12    2.44
   0 -11   4   96.45    2.23
   0 -11  -4   96.84    3.56
   0 -11   4   96.43    3.50
   0 -11   4   99.18    2.20
   0 -11  -4  101.03    2.18
   0 -11  -4   99.73    2.27
   0  11  -5  136.51    2.66
   0  11  -5  124.07    4.17
   0 -11  -5  134.41    2.93
   0 -11  -5  136.79    2.82
   0 -11  -5  138.06    2.73
   0  11  -5  116.07    3.96
   0  11   5  126.10    4.17
   0  11  -5  136.56    2.84
   0 -11   5  131.39    2.73
   0  11  -5  137.44    2.97
   0 -11   5  133.65    2.77
   0 -11  -5  130.81    2.60
   0  11  -5  132.35    2.77
   0 -11   5  137.31    2.68
   0 -11   5  120.89    3.97
   0 -11  -5  123.11    4.02
   0 -11   5  134.26    2.72
   0  11  -5  134.07    2.70
   0  11  -6   30.57    1.09
   0  11  -6   27.51    1.89
   0 -11  -6   30.05    1.16
   0 -11  -6   29.87    1.09
   0  11  -6   30.89    1.12
   0 -11   6   30.08    1.13
   0 -11   6   30.44    1.21
   0  11  -6   31.07    1.19
   0 -11   6   30.71    1.15
   0  11  -6   30.07    1.26
   0 -11  -6   30.53    1.08
   0 -11   6   32.19    1.19
   0 -11  -6   30.36    1.23
   0  11  -6   31.03    1.18
   0 -11   6   30.44    1.06
   0 -11  -6   29.40    1.14
   0 -11   7    6.09    0.60
   0  11  -7    6.17    0.59
   0 -11  -7    6.40    0.53
   0 -11  -7    6.41    0.58
   0  11  -7    6.36    0.55
   0  11  -7    6.18    0.59
   0 -11   7    6.34    0.50
   0 -11   7    6.35    0.57
   0  11  -7    6.84    0.65
   0 -11  -7    6.43    0.58
   0 -11   7    6.22    0.58
   0 -11  -7    6.29    0.62
   0  11  -7    5.94    0.60
   0  11  -7    6.00    0.44
   0 -11  -7    7.17    0.62
   0  11  -7    6.05    0.54
   0  11  -8   14.08    0.76
   0 -11   8   12.69    0.73
   0 -11  -8   12.13    0.71
   0 -11   8   12.86    0.73
   0  11  -8   13.91    0.81
   0 -11  -8   12.13    0.70
   0 -11   8   11.77    0.73
   0 -11  -8   12.88    0.75
   0  11  -8   12.63    0.75
   0  11  -8   12.07    0.69
   0  11  -8   11.74    0.73
   0  11  -8   12.16    0.58
   0 -11   9    6.99    0.54
   0  11  -9    6.79    0.54
   0  11  -9    5.62    0.51
   0 -11   9    6.96    0.54
   0  11  -9    7.00    0.59
   0 -11  -9    6.05    0.53
   0  11  -9    6.57    0.51
   0 -11  -9    6.99    0.54
   0  11  -9    5.48    0.40
   0 -11   9    7.11    0.57
   0  11 -10    1.91    0.33
   0  11 -10    1.66    0.24
   0  11 -10    1.68    0.32
   0  11 -10    2.58    0.37
   0 -11  10    2.40    0.35
   0  11 -10    2.58    0.40
   0 -11  10    2.29    0.36
   0 -11  11    3.27    0.34
   0 -11  11    2.83    0.23
   0  11 -11    3.04    0.32
   0  11 -11    3.22    0.34
   0  11 -11    3.34    0.31
   0 -11  11    3.49    0.33
   0 -12   0  253.25    6.42
   0 -12   0  255.83    4.38
   0  12   0  253.85    4.08
   0  12   0  246.01    6.56
   0 -12   0  254.07    4.40
   0 -12   0  247.77    4.31
   0 -12   0  259.99    4.44
   0 -12   1   20.15    1.69
   0 -12  -1   22.84    1.00
   0 -12  -1   20.13    0.88
   0 -12   1   21.17    0.98
   0  12  -1   19.98    0.81
   0  12   1   20.90    1.78
   0 -12  -1   20.53    0.95
   0 -12  -1   21.28    0.99
   0 -12   1   22.66    0.93
   0 -12   1   21.13    0.97
   0 -12   2   65.19    1.69
   0 -12   2   60.07    1.53
   0 -12  -2   63.74    1.74
   0  12  -2   62.73    1.55
   0 -12  -2   59.72    2.85
   0 -12   2   60.30    2.86
   0  12   2   59.83    2.96
   0  12  -2   57.55    2.88
   0  12  -2   61.85    1.46
   0  12  -2   62.28    1.70
   0 -12   2   64.92    1.78
   0 -12  -2   64.84    1.73
   0 -12   2   65.62    1.75
   0 -12  -2   65.66    1.74
   0 -12  -3   94.45    2.21
   0  12   3   94.60    2.05
   0  12  -3   95.10    2.34
   0 -12  -3   88.63    3.48
   0 -12   3   94.43    3.52
   0  12   3   90.09    3.63
   0  12  -3   89.51    3.54
   0 -12   3   95.61    2.19
   0 -12  -3   97.12    2.16
   0  12  -3   98.83    2.22
   0 -12   3   95.31    2.26
   0  12  -3   96.73    2.05
   0 -12   3   91.48    2.04
   0 -12   3   89.09    2.09
   0  12  -3   96.58    1.98
   0 -12   4    0.21    0.38
   0  12  -4    0.22    0.40
   0 -12   4    0.16    0.37
   0 -12  -4    0.37    0.34
   0 -12   4    0.41    0.36
   0  12  -4    0.10    0.30
   0  12  -4    0.05    0.34
   0 -12  -4    0.27    0.42
   0  12  -4    0.17    0.38
   0 -12  -4   -0.02    0.41
   0  12  -4    0.21    0.30
   0 -12   4    0.23    0.33
   0  12  -5    5.67    0.54
   0 -12  -5    5.70    0.56
   0 -12  -5    5.31    0.60
   0  12  -5    4.88    0.58
   0 -12   5    5.21    0.51
   0 -12   5    4.66    0.50
   0  12  -5    4.49    0.52
   0 -12   5    5.01    0.53
   0  12  -5    4.72    0.47
   0  12  -5    4.88    0.46
   0 -12  -5    5.06    0.59
   0  12  -6    0.64    0.38
   0 -12  -6    0.74    0.37
   0  12  -6    0.73    0.31
   0 -12  -6    0.74    0.39
   0 -12   6    0.77    0.37
   0  12  -6    0.77    0.37
   0 -12   6    1.01    0.43
   0  12  -6    0.65    0.40
   0 -12   6    0.91    0.35
   0 -12   6    0.61    0.31
   0  12  -6    0.91    0.38
   0  12  -6    0.41    0.34
   0  12  -7    5.91    0.51
   0 -12   7    7.02    0.58
   0 -12  -7    5.96    0.55
   0 -12  -7    6.44    0.56
   0 -12   7    6.24    0.54
   0  12  -7    5.18    0.46
   0  12  -7    6.97    0.59
   0 -12   7    7.60    0.57
   0  12  -7    6.28    0.50
   0 -12   7    6.57    0.46
   0  12  -7    6.44    0.55
   0  12  -7    6.36    0.56
   0  12  -8    2.70    0.39
   0  12  -8    2.56    0.36
   0  12  -8    2.69    0.42
   0 -12   8    2.74    0.40
   0  12  -8    2.68    0.41
   0 -12   8    2.82    0.42
   0 -12  -8    2.75    0.42
   0  12  -8    2.72    0.38
   0 -12  -8    1.82    0.38
   0  12  -9    1.73    0.31
   0 -12   9    1.86    0.34
   0 -12   9    2.16    0.34
   0  12  -9    2.33    0.36
   0  12  -9    2.49    0.32
   0 -12  10    5.46    0.38
   0  12 -10    5.16    0.35
   0 -12  10    5.41    0.33
   0  12 -10    5.59    0.38
   0 -13   0   -0.15    0.36
   0 -13   0    0.07    0.37
   0  13   0    0.08    0.30
   0 -13   0    0.18    0.39
   0 -13  -1    0.26    0.39
   0 -13   1    0.02    0.39
   0 -13  -1   -0.12    0.41
   0 -13   1    0.09    0.34
   0 -13  -1    0.04    0.37
   0  13   1   -0.30    0.32
   0 -13   1    0.25    0.34
   0  13  -1    0.18    0.31
   0  13  -1    0.15    0.24
   0  13  -2    2.36    0.41
   0 -13  -2    2.66    0.45
   0 -13   2    2.26    0.45
   0  13  -2    2.36    0.33
   0 -13  -2    2.31    0.48
   0 -13   2    2.31    0.44
   0 -13   2    2.10    0.43
   0  13  -2    2.82    0.49
   0  13   2    2.98    0.42
   0 -13  -2    2.36    0.46
   0  13  -2    2.12    0.37
   0  13  -3   17.28    0.71
   0 -13  -3   20.08    0.91
   0 -13   3   17.77    0.78
   0  13  -3   17.61    0.67
   0  13   3   17.35    0.72
   0  13  -3   18.55    0.89
   0  13  -3   19.82    0.94
   0  13  -3   19.95    0.84
   0 -13   3   19.65    0.89
   0 -13   3   18.52    0.86
   0 -13  -3   17.89    0.80
   0  13  -3   19.65    0.84
   0  13  -4   -0.08    0.31
   0 -13   4    0.10    0.35
   0  13  -4    0.23    0.37
   0  13  -4    0.25    0.26
   0  13  -4    0.09    0.23
   0 -13  -4    0.02    0.37
   0 -13   4    0.16    0.35
   0 -13  -4   -0.04    0.38
   0  13  -4    0.20    0.32
   0  13  -5    1.59    0.35
   0 -13  -5    1.35    0.38
   0  13  -5    2.00    0.31
   0 -13   5    2.14    0.43
   0  13  -5    2.37    0.43
   0 -13   5    1.64    0.35
   0  13  -5    1.78    0.38
   0 -13  -5    1.12    0.41
   0 -13   5    1.77    0.37
   0  13  -5    1.51    0.35
   0 -13  -5    1.72    0.45
   0  13  -6    0.25    0.32
   0  13  -6    0.12    0.30
   0 -13  -6   -0.17    0.34
   0  13  -6    0.19    0.33
   0  13  -6    0.32    0.24
   0 -13  -6   -0.10    0.31
   0  13  -6   -0.08    0.27
   0 -13   6    0.21    0.28
   0  13  -6    0.19    0.28
   0  13  -7   51.05    1.26
   0 -13  -7   50.81    1.27
   0  13  -7   46.11    1.23
   0 -13  -7   50.76    1.28
   0 -13   7   50.81    1.30
   0  13  -7   48.00    1.19
   0  13  -7   50.35    1.28
   0  13  -7   47.80    1.12
   0  13  -8    3.49    0.30
   0  13  -8    3.54    0.34
   0 -13   8    4.10    0.38
   0  13  -8    3.78    0.33
   0  13  -8    4.10    0.37
   0  13  -8    3.59    0.36
   0 -13  -8    3.34    0.36
   0  14   0    5.57    0.41
   0  14   0    7.30    0.52
   0  14   0    6.14    0.39
   0 -14   0    7.14    0.56
   0 -14   0    6.64    0.49
   0 -14   0    6.78    0.56
   0 -14   1    8.04    0.58
   0 -14  -1    7.48    0.54
   0 -14  -1    7.80    0.59
   0 -14   1    6.82    0.43
   0  14   1    7.20    0.50
   0  14  -1    7.56    0.55
   0  14   1    7.49    0.44
   0  14  -1    7.24    0.47
   0  14  -1    7.57    0.57
   0 -14  -1    7.87    0.56
   0  14  -1    6.71    0.45
   0 -14  -2    5.27    0.50
   0 -14  -2    6.37    0.54
   0  14  -2    5.20    0.49
   0  14   2    4.21    0.41
   0  14  -2    5.32    0.41
   0  14   2    4.75    0.35
   0  14  -2    5.85    0.51
   0 -14   2    6.33    0.53
   0  14  -2    6.26    0.43
   0  14  -3    6.83    0.47
   0 -14   3    8.19    0.56
   0 -14  -3    9.12    0.59
   0 -14  -3    8.45    0.59
   0  14  -3    7.42    0.47
   0 -14   3    8.79    0.55
   0  14  -3    7.68    0.55
   0  14  -3    7.22    0.53
   0 -14   4    7.07    0.51
   0  14  -4    6.96    0.43
   0 -14  -4    7.46    0.55
   0 -14  -4    6.79    0.52
   0  14  -4    6.74    0.51
   0 -14   4    7.23    0.51
   0  14  -4    7.53    0.48
   0  14  -5    4.04    0.38
   0 -14  -5    4.26    0.42
   0 -14  -5    4.43    0.45
   0  14  -5    4.16    0.34
   0 -14   5    4.48    0.42
   0  14  -5    3.81    0.40
   0  14  -5    4.74    0.39
   0 -14   5    4.22    0.39
   0  14  -6    0.52    0.25
   0 -14  -6    0.42    0.27
   0  14  -6    0.51    0.26
   0  14  -6    0.49    0.20
   0  14  -6    0.65    0.26
   0 -14  -6    0.63    0.32
   0  14  -7   12.78    0.47
   0  14  -7   13.80    0.49
   0 -14  -7   14.25    0.53
   0  14  -7   14.43    0.50
   0  15   0   -0.10    0.21
   0 -15   0    0.08    0.27
   0  15   0   -0.10    0.26
   0  15  -1    5.63    0.39
   0  15  -1    4.73    0.38
   0  15   1    5.22    0.39
   0 -15  -1    6.30    0.45
   0 -15  -1    5.23    0.35
   0 -15  -2   27.87    0.76
   0  15  -2   26.97    0.78
   0  15   2   25.27    0.74
   0  15  -2   26.79    0.79
   0  15  -3   17.47    0.50
   0 -15  -3   23.66    0.70
   0  15  -3   21.78    0.67
   0  15   3   18.61    0.59
   0 -15  -3   23.04    0.74
   0  15  -3   20.69    0.69
   0  15  -3   19.86    0.69
   0  15   4    0.46    0.16
   0  15  -4    0.81    0.21
   0 -15  -4    0.65    0.26
   0  15  -4    0.82    0.16
   1   0   0    2.33    0.16
  -1   0   0    0.36    0.11
  -1   0   1 1721.88   22.55
   1   0   1 1717.59   22.55
  -1   0  -2 5778.47   75.42
  -1   0   2 5875.09   75.35
  -1   0  -2 5899.28   75.34
   1   0   2 5953.67   75.35
   1   0  -2 5756.77   75.34
  -1   0  -2 5691.69   75.44
  -1   0   3 2402.31   31.75
  -1   0  -3 2420.68   32.08
  -1   0  -3 2446.14   31.76
  -1   0  -3 2520.78   32.55
   1   0  -3 2468.62   31.78
   1   0   3 2455.07   31.77
  -1   0  -3 2420.95   32.08
  -1   0  -4  428.01    6.33
  -1   0  -4  435.62    6.90
   1   0   4  426.43    5.71
   1   0  -4  427.35    5.71
  -1   0  -4  432.77    6.33
  -1   0  -4  424.64    5.68
  -1   0   4  417.46    5.67
  -1   0  -5  283.58    4.72
   1   0  -5  292.50    5.33
  -1   0  -5  286.02    4.75
  -1   0  -5  297.10    5.47
  -1   0  -6    1.35    0.32
   1   0  -6    1.04    0.63
   1   0  -6    0.89    0.43
  -1   0  -6    1.13    0.32
  -1   0  -6    1.17    0.34
   1   0  -6    1.10    0.23
  -1   0  -7  191.31    3.83
   1   0  -7  194.92    3.89
  -1   0  -7  190.44    4.00
   1   0  -7  194.30    4.83
  -1   0  -7  186.05    3.90
   1   0  -7  194.77    4.54
   1   0  -7  201.55    3.13
  -1   0  -8    4.66    0.55
   1   0  -8    4.16    0.41
   1   0  -8    4.33    0.59
   1   0  -8    3.27    0.67
  -1   0  -8    3.68    0.55
   1   0  -8    4.12    0.83
  -1   0  -8    3.58    0.53
  -1   0  -9   19.30    0.95
  -1   0  -9   20.08    0.77
  -1   0  -9   17.53    1.07
   1   0  -9   19.56    0.82
   1   0  -9   20.02    0.95
  -1   0  -9   20.09    0.92
   1   0  -9   18.06    0.82
  -1   0  -9   18.58    0.69
   1   0  -9   19.93    0.81
  -1   0  -9   19.44    0.87
   1   0  -9   19.23    0.88
  -1   0  -9   19.54    0.79
  -1   0  -9   19.60    0.89
  -1   0  -9   18.69    1.18
   1   0  -9   17.79    1.60
   1   0  -9   19.87    1.50
   1   0  -9   18.04    1.16
  -1   0  -9   20.64    1.23
  -1   0  -9   19.14    0.82
  -1   0 -10    6.58    0.68
  -1   0 -10    5.82    0.47
   1   0 -10    7.24    0.66
   1   0 -10    6.89    0.60
  -1   0 -10    6.11    0.48
  -1   0 -10    6.93    0.57
   1   0 -10    6.35    0.66
  -1   0 -10    5.81    0.60
   1   0 -10    6.04    0.58
  -1   0 -10    6.29    0.44
   1   0 -10    6.06    0.40
   1   0 -10    5.98    0.50
   1   0 -10    5.24    0.54
   1   0 -10    5.83    0.62
  -1   0 -10    5.60    0.55
  -1   0 -10    5.26    0.45
  -1   0 -10    6.50    0.55
  -1   0 -10    6.57    0.59
   1   0 -10    6.13    0.50
   1   0 -10    5.49    0.75
   1   0 -10    7.48    1.05
  -1   0 -10    5.22    0.51
   1   0 -11   70.86    2.02
  -1   0 -11   71.08    2.08
  -1   0 -11   68.36    1.66
  -1   0 -11   72.04    2.04
  -1   0 -11   68.33    1.83
   1   0 -11   73.14    1.93
   1   0 -11   72.46    2.08
   1   0 -11   67.11    1.46
  -1   0 -11   68.06    1.56
   1   0 -11   64.97    1.67
   1   0 -11   72.03    2.07
   1   0 -11   67.81    1.99
   1   0 -11   67.22    1.85
  -1   0 -11   67.64    1.89
   1   0 -11   70.71    1.87
  -1   0 -11   67.82    1.68
  -1   0 -11   73.19    1.94
   1   0 -11   66.47    1.70
  -1   0 -11   70.14    1.83
   1   0 -11   66.23    2.92
   1   0 -12   18.06    1.07
   1   0 -12   18.40    0.97
  -1   0 -12   16.90    0.99
  -1   0 -12   17.47    0.93
  -1   0 -12   16.33    0.76
   1   0 -12   17.45    1.02
  -1   0 -12   17.81    0.94
   1   0 -12   17.81    0.90
   1   0 -12   17.46    1.00
   1   0 -12   18.08    0.94
  -1   0 -12   17.43    0.90
  -1   0 -12   17.71    0.93
   1   0 -12   18.78    0.98
  -1   0 -12   18.15    1.07
   1   0 -12   19.29    1.05
  -1   0 -13   66.75    1.98
   1   0 -13   70.00    1.95
   1   0 -13   66.57    1.95
   1   0 -13   62.52    1.66
  -1   0 -13   67.03    1.76
   1   0 -13   66.02    1.81
   1   0 -13   64.69    1.79
  -1   0 -13   64.82    1.72
   1   0 -13   66.51    1.83
  -1   0 -13   66.18    1.79
  -1   0 -13   64.48    1.87
   1   0 -14   -0.14    0.37
  -1   0 -14    0.59    0.46
  -1   0 -14    0.09    0.36
  -1   0 -14   -0.17    0.36
  -1   0 -14   -0.24    0.32
   1   0 -14    0.03    0.41
   1   0 -14    0.27    0.38
   1   0 -14   -0.02    0.35
   1   0 -15   19.79    0.81
  -1   0 -15   20.66    0.84
   1   0 -15   19.43    0.76
   1   0 -15   19.07    0.73
  -1   0 -15   17.54    0.59
   1   1 -15   57.58    1.41
  -1  -1 -15   59.64    1.45
   1   1 -15   54.77    1.28
   1   1 -14   33.06    1.22
   1   1 -14   34.46    1.26
  -1  -1 -14   33.37    1.08
   1   1 -14   33.08    1.11
  -1  -1 -14   32.76    1.25
   1   1 -14   31.76    1.19
   1   1 -13   50.14    1.55
  -1  -1 -13   48.62    1.22
   1   1 -13   48.38    1.64
   1   1 -13   50.73    1.64
   1   1 -13   49.68    1.45
  -1  -1 -13   48.99    1.59
  -1  -1 -13   48.18    1.52
   1   1 -13   50.14    1.70
   1   1 -13   53.46    1.60
  -1  -1 -13   51.72    1.53
  -1  -1 -13   49.39    1.48
   1   1 -13   51.63    1.53
   1   1 -13   54.40    1.69
  -1  -1 -13   53.21    1.72
   1   1 -12   62.92    1.77
  -1  -1 -12   62.58    1.79
   1   1 -12   60.68    1.78
   1   1 -12   59.44    1.91
  -1  -1 -12   62.76    1.76
  -1  -1 -12   58.70    1.82
  -1  -1 -12   59.61    1.46
   1   1 -12   62.47    1.93
   1   1 -12   55.97    1.52
   1   1 -12   57.10    1.83
   1   1 -12   60.02    1.71
  -1  -1 -12   61.49    1.77
  -1  -1 -12   63.13    1.96
   1   1 -12   61.92    1.90
   1   1 -12   63.03    1.78
  -1  -1 -12   59.45    1.71
   1   1 -11  176.44    3.58
  -1  -1 -11  173.86    3.62
  -1  -1 -11  174.79    3.42
  -1  -1 -11  172.50    3.21
  -1  -1 -11  169.17    3.36
   1   1 -11  171.00    3.36
  -1  -1 -11  173.22    3.37
   1   1 -11  173.46    3.32
   1   1 -11  174.82    3.61
   1   1 -11  164.31    3.33
  -1  -1 -11  170.46    3.32
  -1  -1 -11  173.61    3.52
  -1  -1 -11  168.26    3.00
  -1  -1 -11  156.61    2.94
   1   1 -11  162.37    3.16
   1   1 -11  159.51    4.29
  -1  -1 -11  163.39    2.99
   1   1 -11  168.45    4.97
  -1  -1 -11  164.85    3.28
  -1  -1 -10   20.58    0.84
  -1  -1 -10   20.26    0.75
  -1  -1 -10   19.28    1.04
   1   1 -10   18.02    1.23
  -1  -1 -10   21.41    0.98
  -1  -1 -10   20.16    0.79
   1   1 -10   22.89    0.96
  -1  -1 -10   19.69    0.89
  -1  -1 -10   20.41    1.00
   1   1 -10   21.89    0.96
   1   1 -10   21.01    1.05
  -1  -1 -10   20.49    0.79
  -1  -1 -10   20.30    0.78
   1   1 -10   22.80    0.93
   1   1 -10   19.86    0.94
  -1  -1 -10   20.41    0.95
  -1  -1 -10   21.90    0.89
  -1  -1 -10   21.68    0.99
   1   1 -10   20.72    1.89
   1   1 -10   21.81    1.68
   1   1 -10   19.41    1.34
  -1  -1 -10   20.72    0.93
  -1  -1  -9    4.38    0.41
  -1  -1  -9    5.56    0.55
  -1  -1  -9    5.81    0.40
  -1  -1  -9    5.93    0.52
   1   1  -9    4.26    0.46
  -1  -1  -9    4.92    0.49
  -1  -1  -9    5.01    0.49
   1   1  -9    6.67    0.53
  -1  -1  -9    4.47    0.39
  -1  -1  -9    6.48    0.43
  -1  -1  -9    4.83    0.38
   1   1  -9    5.70    0.47
   1   1  -9    4.82    0.86
   1   1  -9    5.38    0.74
  -1  -1  -9    4.41    0.56
   1   1  -9    5.25    1.04
  -1  -1  -9    5.39    0.54
   1   1  -9    5.24    0.56
  -1  -1  -9    4.20    0.43
   1   1  -9    5.10    0.48
   1   1  -9    4.50    0.45
  -1  -1  -9    5.69    0.45
  -1  -1  -9    5.29    0.42
  -1  -1  -9    4.45    0.45
   1   1  -8    3.33    0.38
  -1  -1  -8    3.14    0.39
  -1  -1  -8    2.32    0.35
  -1  -1  -8    2.40    0.44
  -1  -1  -8    2.36    0.42
   1   1  -8    4.65    0.66
   1   1  -8    2.69    0.66
   1   1  -8    2.82    0.77
  -1  -1  -7  159.52    2.70
   1   1  -7  163.82    2.67
  -1  -1  -7  156.11    3.11
   1   1  -7  160.26    4.09
  -1  -1  -7  155.82    3.22
   1   1  -7  157.69    3.50
   1   1  -7  163.27    4.33
  -1  -1  -7  159.23    3.40
   1   1  -6  369.66    5.29
  -1  -1  -6  367.93    5.34
  -1  -1  -6  370.69    5.80
   1   1  -6  380.62    7.10
  -1  -1  -6  381.74    6.09
  -1  -1  -6  373.42    5.89
  -1  -1  -5    8.81    0.49
  -1  -1  -5    9.46    0.53
  -1  -1  -5    9.42    0.56
   1   1  -5   10.23    0.91
  -1  -1  -4  154.95    2.63
  -1  -1  -4  151.95    2.29
  -1   1   4  159.39    2.48
   1   1  -4  157.96    2.48
  -1  -1  -4  158.51    2.71
  -1  -1  -4  157.39    2.65
   1   1  -4  163.56    3.41
  -1  -1  -3 2513.64   33.01
  -1  -1  -3 2519.70   32.85
  -1   1   3 2567.83   33.05
   1  -1   3 2548.29   32.91
  -1  -1  -3 2520.62   32.99
  -1  -1  -3 2503.41   32.97
  -1  -1  -2 5645.69   71.64
  -1  -1  -2 5487.88   71.62
  -1  -1  -2 5471.28   71.74
   1  -1   2 5396.50   71.66
  -1   1   2 5491.28   71.77
  -1  -1  -2 5638.99   71.42
   1  -1   1 1006.81   13.42
  -1   1   1 1005.98   13.47
  -1   1   0  155.79    2.51
  -1  -1   0  154.14    2.44
  -1   1   0  159.74    2.52
   1  -1   0  161.16    2.50
  -1  -1   1  984.77   13.30
  -1  -1   1  973.66   13.21
  -1   1  -1 1005.98   13.37
  -1   1  -1 1001.62   13.07
   1  -1  -1  987.90   13.18
  -1   1  -1 1017.19   13.37
  -1  -1   2 5416.42   70.85
  -1  -1   2 5428.66   71.00
  -1   1  -2 5463.88   70.99
   1  -1  -2 5513.42   70.92
  -1   1  -2 5472.59   71.11
   1  -1  -2 5689.09   71.25
  -1   1  -3 2546.86   33.85
  -1  -1   3 2529.89   33.33
  -1   1  -3 2604.87   33.53
   1  -1  -3 2623.07   33.41
   1  -1  -3 2542.10   34.13
  -1   1  -3 2545.76   34.03
  -1   1  -3 2533.53   33.85
  -1  -1   4  158.73    2.33
  -1   1  -4  158.05    2.97
  -1   1  -4  158.98    2.48
   1   1   4  162.50    2.51
  -1   1  -4  159.62    3.26
   1  -1  -4  154.71    3.23
  -1   1  -4  156.12    2.99
  -1   1  -5    9.33    0.66
   1  -1  -5    9.84    0.78
  -1   1  -5    9.73    0.81
  -1   1  -6  363.46    6.21
   1  -1  -6  363.89    6.68
  -1   1  -6  366.68    6.27
  -1   1  -6  386.15    6.96
  -1   1  -6  372.08    5.38
  -1   1  -7  155.85    3.56
  -1   1  -7  160.58    3.63
   1  -1  -7  161.74    4.00
   1  -1  -7  162.43    3.28
  -1   1  -7  164.02    4.24
  -1   1  -7  161.97    2.77
  -1   1  -8    2.42    0.50
  -1   1  -8    2.50    0.36
  -1   1  -8    2.47    0.52
  -1   1  -8    3.01    0.58
   1  -1  -8    1.91    0.58
   1  -1  -9    6.18    0.54
   1  -1  -9    5.42    0.50
  -1   1  -9    5.19    0.51
   1  -1  -9    4.80    0.43
  -1   1  -9    6.94    0.50
  -1   1  -9    4.23    0.40
  -1   1  -9    6.43    0.53
  -1   1  -9    5.33    0.54
  -1   1  -9    6.95    0.58
   1  -1  -9    5.08    0.52
   1  -1  -9    5.40    0.38
   1  -1  -9    4.93    0.62
  -1   1  -9    5.01    0.75
  -1   1  -9    5.05    0.71
   1  -1  -9    5.11    0.84
   1  -1  -9    5.74    0.54
  -1   1  -9    5.34    0.43
   1  -1  -9    5.44    0.56
  -1   1 -10   17.80    0.79
   1  -1 -10   22.08    1.05
  -1   1 -10   21.71    0.99
   1  -1 -10   22.13    0.98
  -1   1 -10   22.20    0.91
  -1   1 -10   20.93    0.84
   1  -1 -10   21.14    0.88
  -1   1 -10   22.01    0.99
  -1   1 -10   18.92    1.27
  -1   1 -10   22.50    1.01
  -1   1 -10   20.69    1.02
   1  -1 -10   21.64    1.07
   1  -1 -10   20.60    0.74
   1  -1 -10   20.89    1.05
   1  -1 -10   20.07    0.83
  -1   1 -10   20.30    0.81
   1  -1 -10   20.44    1.02
   1  -1 -10   18.40    1.13
  -1   1 -10   19.60    1.36
   1  -1 -10   21.30    1.59
  -1   1 -10   20.29    0.90
  -1   1 -11  173.32    3.39
  -1   1 -11  167.36    3.16
  -1   1 -11  169.89    3.49
   1  -1 -11  163.32    2.88
   1  -1 -11  170.53    3.54
  -1   1 -11  168.02    3.03
   1  -1 -11  173.76    3.52
  -1   1 -11  178.34    3.64
  -1   1 -11  174.93    3.40
   1  -1 -11  168.05    3.16
   1  -1 -11  169.17    3.49
  -1   1 -11  170.90    3.42
  -1   1 -11  158.05    3.02
   1  -1 -11  163.87    3.30
   1  -1 -11  152.74    4.56
  -1   1 -11  163.85    3.20
  -1   1 -12   60.72    1.88
   1  -1 -12   56.82    1.38
   1  -1 -12   61.77    1.91
  -1   1 -12   60.17    1.93
   1  -1 -12   63.13    1.89
  -1   1 -12   61.38    1.74
   1  -1 -12   59.03    1.57
   1  -1 -12   60.94    1.70
  -1   1 -12   61.73    1.80
  -1   1 -12   59.16    1.59
  -1   1 -12   59.97    1.66
   1  -1 -13   53.37    1.70
  -1   1 -13   51.31    1.71
   1  -1 -13   50.95    1.62
  -1   1 -13   49.14    1.48
  -1   1 -13   49.40    1.54
   1  -1 -13   48.60    1.40
  -1   1 -13   50.28    1.62
  -1   1 -13   49.86    1.44
  -1   1 -14   32.02    1.03
   1  -1 -14   34.04    1.24
  -1   1 -14   32.91    1.17
   1  -1 -14   34.95    1.21
  -1   1 -14   33.07    1.26
   1  -1 -15   53.47    1.28
   1  -1 -15   58.10    1.40
  -1  -2 -15   26.53    0.75
   1   2 -15   28.42    0.94
   1   2 -15   27.23    0.82
  -1  -2 -15   29.16    0.97
   1   2 -14    7.60    0.57
   1   2 -14    7.28    0.63
  -1  -2 -14    8.08    0.69
   1   2 -14    8.75    0.67
  -1  -2 -14    7.57    0.55
   1  -2  14    6.79    0.44
   1   2 -14    9.01    0.70
   1   2 -13   67.94    1.97
  -1  -2 -13   63.62    1.73
   1   2 -13   65.97    1.80
  -1  -2 -13   63.71    1.50
   1   2 -13   67.73    1.94
   1   2 -13   63.90    1.68
   1   2 -13   68.45    1.92
  -1  -2 -13   67.82    1.96
  -1  -2 -13   66.16    1.77
   1   2 -13   66.07    1.79
   1   2 -13   68.18    1.76
  -1  -2 -12  108.94    2.46
   1   2 -12  109.76    2.47
   1   2 -12  111.98    2.71
  -1  -2 -12  107.64    2.43
  -1  -2 -12  104.00    2.54
   1   2 -12  108.72    2.50
  -1  -2 -12  109.05    2.20
  -1  -2 -12  101.25    2.16
   1   2 -12  100.81    2.26
   1   2 -12  105.89    2.43
  -1  -2 -12  106.29    2.65
   1   2 -12  106.80    2.63
  -1  -2 -12  109.06    2.50
   1   2 -12  103.03    3.40
   1   2 -12   96.14    3.65
  -1  -2 -12  102.12    2.41
   1   2 -11   17.82    1.35
  -1  -2 -11   20.21    0.98
   1   2 -11   20.75    1.00
   1   2 -11   21.81    1.13
  -1  -2 -11   21.10    0.98
   1   2 -11   24.48    1.06
  -1  -2 -11   19.69    1.04
  -1  -2 -11   20.17    0.85
  -1  -2 -11   20.44    0.87
   1   2 -11   19.78    0.93
  -1  -2 -11   21.63    1.13
  -1  -2 -11   21.32    1.04
   1   2 -11   21.78    1.03
   1   2 -11   21.07    1.74
   1   2 -11   21.01    1.53
  -1  -2 -11   21.04    1.00
   1   2 -10    8.20    0.63
  -1  -2 -10    9.97    0.72
   1   2 -10    9.16    0.68
  -1  -2 -10    9.01    0.68
   1   2 -10    8.92    0.66
   1   2 -10    8.11    0.70
   1   2 -10    9.21    0.65
  -1  -2 -10    9.52    0.65
  -1  -2 -10    8.45    0.68
  -1  -2 -10    9.04    0.57
  -1  -2 -10    8.72    0.56
   1   2 -10    9.40    0.65
  -1  -2 -10    9.52    0.76
  -1  -2 -10    8.64    0.55
  -1  -2 -10    9.36    0.78
   1   2 -10    8.62    1.15
   1   2 -10    9.16    1.34
   1   2 -10    9.46    1.05
  -1  -2 -10    9.09    0.68
  -1  -2  -9  351.44    5.31
   1   2  -9  338.62    5.50
  -1  -2  -9  339.45    5.36
  -1  -2  -9  341.52    5.22
  -1  -2  -9  356.01    5.80
   1   2  -9  343.91    5.42
  -1  -2  -9  347.03    5.44
  -1  -2  -9  349.82    5.44
  -1  -2  -9  345.27    5.67
   1   2  -9  349.12    5.74
   1   2  -9  358.39    5.49
  -1  -2  -9  343.91    5.28
  -1  -2  -9  341.96    5.24
   1   2  -9  358.62    8.01
   1   2  -9  343.17    6.87
   1   2  -9  352.87    7.65
  -1  -2  -9  333.96    5.14
  -1  -2  -9  353.33    5.77
   1   2  -9  343.06    5.50
   1   2  -9  345.85    5.62
  -1  -2  -9  332.01    5.49
   1   2  -9  349.40    5.69
  -1  -2  -9  356.57    5.65
  -1  -2  -9  342.25    5.51
  -1  -2  -9  355.33    5.23
  -1  -2  -8   68.29    1.45
   1   2  -8   73.70    1.62
  -1  -2  -8   75.21    1.64
   1   2  -8   73.62    1.81
   1   2  -8   74.31    1.80
   1   2  -8   73.82    3.02
   1   2  -8   74.94    2.46
  -1  -2  -8   69.66    2.04
  -1  -2  -8   76.36    1.88
   1   2  -7  171.90    4.54
  -1  -2  -7  172.29    3.45
   1   2  -7  173.64    3.84
   1   2  -7  171.87    2.82
  -1  -2  -7  171.48    2.83
  -1  -2  -7  163.14    2.67
  -1  -2  -6   16.75    0.59
   1   2  -6   17.23    1.31
   1   2  -6   16.76    0.97
  -1  -2  -6   18.06    0.85
   1   2  -6   17.42    0.59
  -1  -2  -6   17.38    0.59
  -1  -2  -5  776.94   11.21
   1   2  -5  823.30   12.43
  -1  -2  -5  778.44   10.71
   1  -2   5  805.64   10.63
  -1   2   5  801.30   10.89
  -1  -2  -4  108.12    2.03
  -1  -2  -4  108.30    2.04
  -1  -2  -4  107.65    1.84
   1  -2   4  108.81    1.87
  -1   2   4  106.40    2.04
  -1  -2  -3  115.26    2.11
  -1  -2  -3  114.12    1.96
  -1  -2  -3  112.76    1.94
   1  -2   3  117.28    2.02
  -1   2   3  114.69    2.15
  -1  -2  -2  341.52    5.03
  -1   2   2  355.36    5.24
   1  -2   2  353.69    5.13
  -1  -2  -2  354.58    5.17
  -1   2   1  419.31    6.12
   1  -2   1  422.65    6.04
  -1   2   0  822.24   11.18
  -1  -2   0  802.00   11.05
  -1   2   0  834.65   11.24
  -1  -2   1  422.25    5.91
  -1   2  -1  420.70    6.11
  -1   2  -1  413.85    5.71
  -1   2  -1  422.39    6.11
  -1  -2   1  413.35    6.02
  -1  -2   2  347.22    5.21
  -1   2  -2  359.10    5.40
  -1   2  -2  361.03    5.22
  -1  -2   2  347.85    5.05
  -1   2  -2  355.70    5.40
  -1   2  -2  349.40    5.27
   1  -2  -2  352.54    5.16
  -1  -2   3  118.79    2.19
  -1   2  -3  119.01    2.42
   1  -2  -3  121.56    2.51
   1  -2  -3  116.89    2.55
  -1  -2   3  120.02    2.02
   1  -2  -3  119.05    2.08
  -1   2  -3  121.91    2.22
  -1  -2   4  109.60    2.09
   1  -2  -4  110.52    1.93
  -1   2  -4  111.07    2.09
   1  -2  -4  115.49    2.68
   1  -2  -4  117.55    2.67
  -1   2  -4  110.61    2.56
  -1  -2   4  109.13    1.89
   1  -2  -5  807.43   10.76
  -1   2  -5  787.99   10.93
  -1   2  -5  793.55   10.84
  -1   2  -5  800.66   11.84
   1  -2  -5  809.03   12.17
   1  -2  -5  807.75   12.31
  -1   2  -5  828.88   12.21
   1  -2  -6   17.41    0.57
  -1   2  -6   18.60    0.66
  -1   2  -6   17.06    1.05
   1  -2  -6   17.06    1.11
   1  -2  -6   19.98    1.29
  -1   2  -6   17.74    1.19
  -1   2  -6   16.98    1.02
  -1   2  -7  172.15    2.95
   1  -2  -7  175.23    2.83
  -1   2  -7  175.93    4.44
  -1   2  -7  169.73    3.93
   1  -2  -7  175.25    4.21
   1  -2  -7  169.10    3.24
  -1   2  -7  166.07    3.88
  -1   2  -8   74.73    1.71
   1  -2  -8   75.98    1.60
  -1   2  -8   70.93    2.46
  -1   2  -8   70.41    2.50
   1  -2  -8   71.63    1.93
  -1   2  -8   74.95    2.94
   1  -2  -8   77.02    2.74
   1  -2  -8   72.08    1.83
   1  -2  -9  352.29    5.70
  -1   2  -9  339.50    5.26
  -1   2  -9  335.57    6.84
  -1   2  -9  333.32    5.34
  -1   2  -9  357.97    5.35
   1  -2  -9  341.42    5.55
   1  -2  -9  339.07    5.66
  -1   2  -9  335.76    5.37
   1  -2  -9  342.51    5.43
  -1   2  -9  346.03    5.60
   1  -2  -9  362.14    5.39
  -1   2  -9  349.11    5.54
   1  -2  -9  354.43    5.55
  -1   2  -9  349.66    5.69
   1  -2  -9  344.13    5.24
   1  -2  -9  332.97    5.13
   1  -2  -9  357.64    5.77
  -1   2  -9  339.33    6.94
   1  -2  -9  344.00    7.22
  -1   2  -9  339.30    6.92
   1  -2  -9  364.93    5.57
  -1   2  -9  339.22    5.36
   1  -2 -10    9.45    0.72
  -1   2 -10    8.90    0.54
  -1   2 -10    6.93    0.89
   1  -2 -10    7.89    0.63
  -1   2 -10    8.02    0.56
  -1   2 -10    9.31    0.69
   1  -2 -10    8.42    0.60
  -1   2 -10    9.24    0.60
  -1   2 -10    9.08    0.68
  -1   2 -10    8.76    0.68
   1  -2 -10    8.46    0.65
  -1   2 -10    8.66    0.70
   1  -2 -10    7.91    0.64
   1  -2 -10    8.08    0.53
   1  -2 -10    9.27    0.54
   1  -2 -10    8.58    0.72
  -1   2 -10    8.76    1.03
  -1   2 -10    8.53    0.95
   1  -2 -10    8.29    1.02
   1  -2 -10    9.48    0.69
  -1   2 -10    9.18    0.62
  -1   2 -11   22.35    1.04
   1  -2 -11   20.51    0.91
  -1   2 -11   20.88    0.90
   1  -2 -11   20.29    0.96
  -1   2 -11   22.21    1.07
   1  -2 -11   21.63    1.04
  -1   2 -11   21.99    0.99
  -1   2 -11   22.28    1.11
   1  -2 -11   20.75    0.81
   1  -2 -11   21.99    1.13
  -1   2 -11   20.30    0.81
   1  -2 -11   22.26    1.10
  -1   2 -11   19.79    0.85
   1  -2 -11   19.52    0.95
  -1   2 -11   22.61    1.08
   1  -2 -11   18.21    1.41
   1  -2 -11   20.85    1.01
  -1   2 -11   21.06    0.93
  -1   2 -12  107.71    2.46
   1  -2 -12  106.41    2.30
   1  -2 -12   99.20    2.31
  -1   2 -12  106.57    2.52
  -1  -2  12  105.84    2.24
  -1   2 -12  106.92    2.62
  -1   2 -12  108.58    2.46
   1  -2 -12  101.85    2.09
   1  -2 -12  112.20    2.68
  -1   2 -12  110.13    2.69
   1  -2 -12  109.36    2.59
  -1   2 -12  105.45    2.30
   1  -2 -12  106.59    2.47
   1  -2 -12  108.32    2.42
  -1   2 -12  106.36    2.35
   1  -2 -13   66.08    1.77
  -1   2 -13   69.24    1.82
  -1   2 -13   68.42    1.91
  -1   2 -13   64.05    1.66
   1  -2 -13   65.93    1.93
   1  -2 -13   70.40    1.91
  -1   2 -13   67.21    1.97
  -1   2 -13   66.26    1.81
   1  -2 -13   66.18    1.75
  -1   2 -13   69.48    1.75
  -1   2 -13   66.18    1.65
   1  -2 -13   62.32    1.76
   1  -2 -14    7.53    0.60
  -1   2 -14    7.33    0.67
   1  -2 -14    8.23    0.66
  -1   2 -14    6.98    0.51
   1  -2 -14    7.53    0.59
  -1   2 -14    8.29    0.64
  -1   2 -14    8.48    0.63
  -1   2 -15   29.46    0.92
   1  -2 -15   28.61    0.87
   1  -2 -15   29.28    0.97
   1   3 -15   28.68    0.93
   1   3 -15   29.27    0.91
  -1  -3 -15   29.71    0.94
   1   3 -15   27.93    0.88
   1   3 -14  101.95    2.06
   1   3 -14  106.02    2.28
  -1  -3 -14  104.64    2.30
   1   3 -14  104.01    2.27
  -1  -3 -14  102.19    2.10
   1  -3  14   99.87    1.95
   1   3 -14  102.73    2.30
  -1  -3 -13   11.70    0.63
   1   3 -13   12.77    0.85
  -1  -3 -13   11.36    0.74
   1   3 -13   12.34    0.86
  -1  -3 -13   11.46    0.83
   1   3 -13   12.12    0.72
   1   3 -13   12.43    0.76
   1   3 -13   11.30    0.83
   1   3 -13   11.57    0.70
  -1  -3 -12  127.40    2.76
  -1  -3 -12  128.98    2.93
  -1  -3 -12  125.08    2.64
   1   3 -12  126.34    2.69
  -1  -3 -12  124.42    2.64
   1   3 -12  126.23    2.68
   1   3 -12  122.00    2.90
  -1  -3 -12  121.01    2.47
   1  -3  12  122.38    2.39
  -1  -3 -12  123.53    2.47
   1   3 -12  108.84    3.97
   1   3 -12  112.89    3.76
   1   3 -12  121.81    2.67
   1   3 -12  115.92    2.54
  -1  -3 -11   23.41    0.93
  -1  -3 -11   23.82    0.98
   1   3 -11   24.74    1.17
   1   3 -11   23.27    1.07
   1   3 -11   22.70    1.58
  -1  -3 -11   24.58    1.12
  -1  -3 -11   24.78    1.04
   1   3 -11   23.77    1.05
   1   3 -11   25.78    1.23
   1   3 -11   24.05    1.05
  -1  -3 -11   23.68    1.02
  -1  -3 -11   22.70    0.94
  -1  -3 -11   24.94    0.97
   1   3 -11   23.81    1.03
   1   3 -11   24.30    1.71
   1   3 -11   21.95    1.79
   1   3 -11   24.12    2.05
  -1  -3 -11   22.41    1.06
  -1  -3 -10   97.51    2.43
  -1  -3 -10   92.46    1.99
  -1  -3 -10   91.21    2.02
   1   3 -10   96.30    2.23
  -1  -3 -10   90.46    2.19
   1   3 -10   92.59    2.25
   1   3 -10   95.71    2.36
  -1  -3 -10   95.26    2.29
  -1  -3 -10   94.25    2.13
   1   3 -10   95.54    2.15
  -1  -3 -10   89.86    2.10
   1   3 -10   91.15    2.35
  -1  -3 -10   87.91    2.26
   1   3 -10   92.36    2.14
  -1  -3 -10   92.40    2.02
  -1  -3 -10   87.64    2.00
   1   3 -10   87.51    3.76
   1   3 -10   92.73    3.66
   1   3 -10   93.22    3.29
   1   3 -10   87.56    2.14
  -1  -3 -10   89.71    2.36
  -1  -3 -10   89.98    2.03
   1   3  -9  119.03    2.61
  -1  -3  -9  120.52    2.60
   1   3  -9  118.92    2.37
  -1  -3  -9  117.44    2.54
  -1  -3  -9  120.01    2.33
   1   3  -9  119.19    2.51
   1   3  -9  123.94    2.65
  -1  -3  -9  123.41    2.44
   1   3  -9  120.56    2.45
  -1  -3  -9  119.14    2.63
   1   3  -9  125.70    2.71
   1   3  -9  126.70    2.49
  -1  -3  -9  119.50    2.44
  -1  -3  -9  119.16    2.36
  -1  -3  -9  119.39    2.34
   1   3  -9  125.03    4.31
   1   3  -9  122.91    3.67
  -1  -3  -9  120.29    2.71
   1   3  -9  119.05    2.53
  -1  -3  -9  126.92    2.35
  -1  -3  -9  122.45    2.73
   1   3  -8   89.09    2.05
   1   3  -8   95.46    2.11
  -1  -3  -8   90.18    1.88
   1   3  -8   92.22    1.91
  -1  -3  -8   88.66    2.06
   1   3  -8   94.79    2.14
  -1  -3  -8   89.68    1.84
  -1  -3  -8   89.06    1.85
  -1  -3  -8   90.57    2.12
   1   3  -8   93.25    2.02
  -1  -3  -8   89.73    2.02
  -1  -3  -8   87.25    1.90
   1   3  -8   89.48    3.42
   1   3  -8   90.64    2.90
   1   3  -8   90.68    1.98
  -1  -3  -8   91.87    1.83
  -1  -3  -8   92.71    1.82
  -1  -3  -8   91.81    2.16
  -1  -3  -8   94.40    2.10
  -1  -3  -7  276.28    4.93
   1   3  -7  293.91    6.44
   1   3  -7  293.30    5.70
  -1  -3  -7  286.51    4.36
   1   3  -7  291.84    4.40
   1   3  -6  305.43    6.23
  -1  -3  -6  291.41    4.89
   1   3  -6  293.53    4.33
  -1  -3  -6  290.20    4.30
  -1  -3  -5  644.93    9.53
  -1  -3  -5  662.52    9.57
   1   3  -5  690.11   10.94
   1  -3   5  671.99    9.26
  -1   3   5  669.63    9.59
  -1  -3  -4 1057.34   14.50
  -1  -3  -4 1041.58   14.23
  -1   3   4 1047.99   14.58
   1  -3   4 1053.46   14.27
  -1  -3  -3  305.60    4.73
  -1  -3  -3  294.26    4.51
  -1   3   3  297.68    4.80
   1  -3   3  290.58    4.56
  -1  -3  -2 1061.18   14.52
  -1  -3  -2 1060.23   14.35
   1  -3   2 1036.00   14.44
  -1   3   2 1085.80   14.65
  -1   3   1  725.10    9.88
  -1   3   1  704.51   10.08
   1  -3   1  693.59    9.93
  -1   3   0  185.48    3.13
  -1  -3   0  182.48    3.02
  -1   3   0  183.14    3.23
  -1  -3   1  696.88    9.86
  -1  -3   1  704.79    9.72
  -1   3  -1  690.31    9.94
  -1   3  -1  706.76    9.96
  -1   3  -2 1085.61   14.97
  -1  -3   2 1088.04   14.57
  -1  -3   2 1080.87   14.75
  -1   3  -2 1100.81   14.97
  -1   3  -2 1048.11   14.64
   1  -3  -2 1059.30   14.68
  -1   3  -2 1081.05   14.85
  -1  -3   3  305.33    4.63
  -1  -3   3  300.19    4.81
   1  -3  -3  307.10    5.24
  -1   3  -3  307.50    5.00
  -1   3  -3  310.59    5.14
  -1   3  -3  305.46    4.90
   1  -3  -3  298.86    4.70
  -1  -3   4 1064.18   14.43
  -1   3  -4 1078.82   15.24
  -1   3  -4 1021.02   15.17
   1  -3  -4 1064.77   15.36
   1  -3  -4 1073.32   14.50
  -1   3  -4 1063.94   14.75
  -1  -3   4 1071.74   14.71
  -1   3  -5  667.14   10.39
   1  -3  -5  676.60   10.42
  -1   3  -5  655.58    9.07
  -1  -3   5  656.33    9.52
   1  -3  -5  666.71    9.21
  -1   3  -5  642.32    9.47
   1  -3  -6  288.69    4.33
  -1   3  -6  288.72    5.59
  -1   3  -6  282.22    4.50
  -1   3  -6  301.90    5.66
  -1   3  -6  310.14    5.91
   1  -3  -6  302.56    5.79
  -1   3  -6  292.90    4.44
  -1   3  -7  286.91    5.85
  -1   3  -7  299.07    4.59
   1  -3  -7  301.99    4.41
  -1   3  -7  292.77    6.20
   1  -3  -7  292.64    5.97
  -1   3  -7  288.23    5.88
   1  -3  -7  278.26    4.59
   1  -3  -8   91.97    1.88
  -1   3  -8   90.04    1.89
  -1   3  -8   94.28    3.03
   1  -3  -8   89.40    2.02
   1  -3  -8   93.22    2.11
  -1   3  -8   92.53    2.06
  -1   3  -8   94.51    2.03
   1  -3  -8   96.44    1.88
  -1   3  -8   92.61    2.11
   1  -3  -8   91.04    2.00
   1  -3  -8   90.62    1.78
   1  -3  -8   91.50    2.14
  -1   3  -8   93.58    3.32
   1  -3  -8   95.34    3.07
  -1   3  -8   90.83    3.01
   1  -3  -8   95.56    2.04
  -1   3  -9  120.02    2.40
  -1   3  -9  113.95    3.61
  -1   3  -9  116.91    2.40
   1  -3  -9  116.86    2.51
   1  -3  -9  117.77    2.46
   1  -3  -9  121.05    2.64
  -1   3  -9  117.58    2.27
  -1   3  -9  120.13    2.57
  -1   3  -9  126.50    2.56
   1  -3  -9  121.96    2.37
  -1   3  -9  123.96    2.65
   1  -3  -9  120.35    2.52
   1  -3  -9  120.61    2.24
   1  -3  -9  118.14    2.34
   1  -3  -9  123.82    2.72
  -1   3  -9  116.87    2.34
   1  -3  -9  114.85    3.59
  -1   3  -9  118.36    3.73
  -1   3  -9  119.80    4.08
   1  -3  -9  123.59    2.53
  -1  -3   9  118.37    2.37
  -1   3 -10   90.14    2.05
  -1   3 -10   86.99    3.20
  -1   3 -10   87.07    2.02
   1  -3 -10   89.44    2.15
   1  -3 -10   89.56    2.11
  -1   3 -10   93.43    2.24
   1  -3 -10   88.94    2.26
  -1   3 -10   90.48    2.24
   1  -3 -10   96.30    2.09
  -1   3 -10   92.65    2.32
   1  -3 -10   90.04    2.18
  -1  -3  10   90.12    2.00
   1  -3 -10   90.73    1.99
   1  -3 -10   88.24    1.90
  -1   3 -10   86.38    1.96
   1  -3 -10   91.73    2.34
   1  -3 -10   87.48    3.12
  -1   3 -10   84.66    3.14
  -1   3 -10   92.36    3.33
   1  -3 -10   97.28    2.23
  -1   3 -10   87.93    2.06
  -1   3 -11   26.15    1.16
  -1   3 -11   22.76    0.92
  -1   3 -11   23.20    1.65
  -1   3 -11   25.13    1.09
   1  -3 -11   24.03    1.01
   1  -3 -11   22.91    1.00
  -1   3 -11   24.29    1.03
  -1   3 -11   24.47    1.16
   1  -3 -11   22.12    0.90
   1  -3 -11   24.53    0.91
  -1  -3  11   22.93    0.92
  -1   3 -11   21.76    0.87
   1  -3 -11   22.80    1.16
  -1   3 -11   24.12    0.97
   1  -3 -11   24.75    1.09
  -1   3 -11   22.64    0.96
   1  -3 -12  116.72    2.52
  -1   3 -12  126.43    2.69
   1  -3 -12  121.41    2.66
  -1   3 -12  126.88    2.80
  -1  -3  12  122.40    2.54
  -1   3 -12  127.36    2.87
  -1   3 -12  125.30    2.67
   1  -3 -12  122.91    2.42
   1  -3 -12  125.65    2.89
   1  -3 -12  126.64    2.82
  -1   3 -12  125.81    2.94
  -1   3 -12  121.37    2.49
   1  -3 -12  124.49    2.72
   1  -3 -12  123.03    2.63
  -1   3 -12  122.06    2.63
   1  -3 -13   10.16    0.60
  -1   3 -13   10.80    0.67
   1  -3 -13   12.48    0.73
  -1  -3  13   11.12    0.63
  -1   3 -13   11.74    0.74
  -1   3 -13   10.98    0.77
  -1   3 -13   11.48    0.69
   1  -3 -13   11.92    0.83
  -1   3 -13   11.44    0.76
  -1   3 -13   11.89    0.86
   1  -3 -13   10.37    0.75
   1  -3 -13   11.98    0.74
   1  -3 -13   11.64    0.77
   1  -3 -14  103.98    2.27
  -1   3 -14   98.21    2.26
  -1   3 -14   97.24    2.12
  -1   3 -14   97.96    1.94
   1  -3 -14   99.10    2.08
  -1   3 -14  103.56    2.23
  -1   3 -14  105.91    2.16
   1  -3 -14  100.13    2.13
  -1   3 -14  104.80    2.32
  -1   3 -15   29.72    0.95
   1  -3 -15   29.34    0.95
  -1   3 -15   29.06    0.88
  -1   3 -15   28.60    0.89
  -1   3 -15   30.17    0.96
   1  -3 -15   27.42    0.80
   1  -3 -15   30.84    0.92
   1   4 -15   34.45    0.94
   1   4 -15   37.37    1.00
  -1  -4 -15   34.04    0.96
   1   4 -15   34.97    0.95
   1  -4  14   23.27    0.80
   1   4 -14   23.40    0.95
  -1  -4 -14   24.50    0.98
  -1  -4 -14   23.17    0.86
   1   4 -14   21.01    0.78
   1   4 -14   23.89    0.97
   1   4 -14   24.85    0.97
   1   4 -13   42.50    1.28
   1   4 -13   43.21    1.44
   1   4 -13   42.27    1.45
  -1  -4 -13   44.54    1.48
  -1  -4 -13   46.16    1.40
   1   4 -13   42.36    1.26
   1   4 -13   44.85    1.50
   1   4 -13   43.09    1.32
   1  -4  13   42.22    1.14
  -1  -4 -13   43.32    1.22
  -1  -4 -12   14.52    0.87
   1   4 -12   14.82    0.93
   1   4 -12   14.77    0.83
  -1  -4 -12   13.27    0.76
   1   4 -12   14.57    0.94
   1   4 -12   14.27    0.80
  -1  -4 -12   15.46    0.78
   1  -4  12   13.88    0.71
  -1  -4 -12   14.73    0.79
   1   4 -12   12.00    1.26
   1   4 -12   13.87    0.77
  -1  -4 -12   14.47    0.93
  -1  -4 -11   38.29    1.49
   1   4 -11   37.49    1.35
  -1  -4 -11   39.11    1.25
   1   4 -11   38.68    1.47
   1   4 -11   38.82    1.38
   1   4 -11   34.26    2.01
  -1  -4 -11   38.85    1.41
  -1  -4 -11   37.08    1.25
   1   4 -11   36.93    1.29
   1   4 -11   41.77    1.54
   1   4 -11   39.57    1.32
  -1  -4 -11   38.26    1.27
  -1  -4 -11   38.78    1.27
   1   4 -11   37.77    2.15
   1   4 -11   35.12    2.47
   1   4 -11   35.24    2.28
  -1  -4 -11   35.99    1.44
   1   4 -11   37.75    1.32
  -1  -4 -11   36.51    1.15
   1  -4  10   97.64    2.05
  -1  -4 -10   94.10    2.27
  -1  -4 -10   94.96    2.10
   1   4 -10   95.89    2.08
   1   4 -10   99.81    2.33
  -1  -4 -10   98.92    2.11
   1   4 -10   90.52    3.34
  -1  -4 -10  104.71    2.55
   1   4 -10   98.14    2.37
  -1  -4 -10   99.80    2.40
   1   4 -10  101.08    2.46
   1  -4  10   94.40    1.97
  -1  -4 -10   97.26    2.19
   1   4 -10  102.63    2.52
   1   4 -10   98.18    2.21
  -1  -4 -10   99.43    2.17
  -1  -4 -10   97.03    2.17
   1   4 -10   99.45    3.52
   1   4 -10   92.45    3.78
   1   4 -10  104.22    4.12
   1   4 -10   95.29    2.29
  -1  -4 -10  100.63    2.49
  -1  -4 -10   99.47    2.17
   1   4 -10   99.08    2.23
  -1  -4  -9   40.12    1.20
  -1  -4  -9   43.57    1.49
  -1  -4  -9   38.82    1.15
   1   4  -9   38.37    1.30
   1  -4   9   40.84    1.16
   1   4  -9   43.17    1.41
   1   4  -9   44.05    1.45
  -1  -4  -9   41.60    1.40
  -1  -4  -9   39.21    1.20
   1   4  -9   38.99    1.23
  -1  -4  -9   38.32    1.21
   1   4  -9   42.86    1.47
   1   4  -9   41.77    1.26
  -1  -4  -9   40.32    1.22
  -1  -4  -9   42.89    1.25
   1   4  -9   42.54    2.50
   1   4  -9   39.54    2.10
   1   4  -9   39.64    1.32
  -1  -4  -9   39.38    1.41
  -1  -4  -9   40.37    1.21
  -1  -4  -9   40.65    1.35
   1   4  -9   41.91    1.24
  -1  -4  -8  300.71    4.63
   1   4  -8  299.07    4.95
   1   4  -8  296.91    4.92
  -1  -4  -8  297.32    4.60
   1   4  -8  293.11    4.67
   1   4  -8  304.77    5.02
  -1  -4  -8  285.27    4.65
  -1  -4  -8  299.50    4.67
  -1  -4  -8  293.96    4.64
   1   4  -8  296.47    6.30
   1   4  -8  309.25    7.08
   1   4  -8  290.73    4.83
  -1  -4  -8  297.13    5.02
  -1  -4  -8  297.41    4.55
  -1  -4  -8  297.20    4.94
   1   4  -8  294.79    4.71
   1  -4   8  295.73    4.55
  -1  -4  -8  289.56    4.43
  -1  -4  -8  297.77    4.83
  -1  -4  -8  283.49    4.85
   1   4  -7  171.85    4.71
  -1  -4  -7  165.62    2.76
   1   4  -7  163.12    2.82
   1   4  -6  194.11    4.25
   1   4  -6  199.83    4.84
   1   4  -6  192.73    3.05
  -1  -4  -6  187.34    2.97
  -1   4   6  192.78    3.60
   1  -4   6  194.14    3.32
  -1  -4  -6  182.74    3.55
   1   4  -5 1085.31   15.31
   1   4  -5 1037.02   16.03
   1   4  -5 1023.14   13.92
  -1  -4  -5 1053.90   14.81
  -1   4   5 1061.08   14.88
   1  -4   5 1051.12   14.43
   1   4  -4  521.11    8.20
  -1  -4  -4  519.30    7.96
  -1   4   4  524.99    8.07
   1  -4   4  527.54    7.72
  -1  -4  -4  517.61    7.69
   1   4  -3  432.33    6.73
  -1  -4  -3  429.89    6.67
  -1   4   3  425.55    6.80
   1  -4   3  420.09    6.48
  -1  -4  -3  429.07    6.45
   1   4  -2  102.13    2.16
  -1  -4  -2   99.81    2.22
   1  -4   2  100.58    2.15
  -1   4   2  101.83    2.33
  -1  -4  -2  100.65    2.09
   1   4  -1  177.53    3.05
   1  -4   1  177.30    3.21
  -1   4   1  173.31    3.38
  -1   4   1  182.22    3.15
  -1  -4   0    0.20    0.22
  -1   4   0    0.13    0.27
   1  -4   0    0.19    0.25
  -1  -4   0    0.37    0.24
  -1  -4   1  178.11    3.29
   1   4   1  181.66    2.73
  -1   4  -1  182.47    3.37
  -1  -4   1  181.94    3.17
  -1   4  -1  175.14    3.33
  -1   4  -2   97.28    2.32
  -1  -4   2  102.37    2.21
  -1   4  -2   98.88    2.29
   1  -4  -2  100.72    2.17
  -1  -4   2  100.51    2.08
  -1   4  -2   95.97    2.32
   1  -4  -3  416.99    7.04
  -1   4  -3  424.76    6.98
  -1   4  -3  432.20    6.73
  -1  -4   3  430.70    6.68
  -1   4  -3  427.66    6.79
   1  -4  -3  426.05    6.54
  -1  -4   3  435.51    6.48
  -1   4  -3  422.93    6.98
   1  -4  -4  521.03    8.49
  -1   4  -4  526.88    8.48
  -1   4  -4  533.16    8.35
  -1  -4   4  528.25    8.01
  -1   4  -4  516.20    8.11
   1  -4  -4  523.51    7.79
  -1   4  -4  519.64    8.48
  -1  -4   4  528.10    7.75
  -1  -4   5 1055.00   14.93
   1  -4  -5 1059.00   15.65
  -1   4  -5 1075.61   15.61
  -1   4  -5 1060.76   15.63
  -1   4  -5 1043.40   14.94
   1  -4  -5 1040.10   14.55
   1  -4  -6  194.03    4.38
  -1   4  -6  198.70    4.47
  -1   4  -6  186.12    3.54
  -1  -4   6  191.29    3.62
   1  -4  -6  191.70    3.32
  -1   4  -6  184.30    4.34
  -1   4  -7  166.72    4.20
   1  -4  -7  170.06    2.72
  -1   4  -7  153.68    2.63
  -1   4  -7  162.29    4.20
  -1   4  -7  164.98    4.29
   1  -4  -7  164.82    4.11
  -1   4  -8  284.87    6.37
  -1   4  -8  293.38    4.69
   1  -4  -8  290.22    4.59
   1  -4  -8  285.97    4.81
  -1   4  -8  296.33    4.76
   1  -4  -8  289.97    4.80
  -1   4  -8  299.49    4.90
   1  -4  -8  303.44    4.58
  -1   4  -8  295.75    4.98
   1  -4  -8  301.58    4.72
   1  -4  -8  289.91    4.53
  -1   4  -8  293.48    4.69
   1  -4  -8  295.80    5.03
   1  -4  -8  293.47    6.23
  -1   4  -8  295.32    6.48
  -1   4  -8  300.38    6.66
  -1   4  -8  302.32    4.66
   1  -4  -8  302.97    4.82
  -1  -4   8  293.50    4.70
   1  -4  -9   42.60    1.39
   1  -4  -9   39.22    1.19
  -1   4  -9   41.79    1.26
  -1   4  -9   41.24    2.18
   1  -4  -9   40.07    1.39
  -1   4  -9   38.33    1.23
   1  -4  -9   39.93    1.30
  -1   4  -9   41.55    1.38
   1  -4  -9   40.22    1.19
  -1   4  -9   40.65    1.40
   1  -4  -9   41.67    1.17
   1  -4  -9   42.45    1.26
  -1  -4   9   39.09    1.23
  -1   4  -9   40.50    1.23
   1  -4  -9   42.19    1.46
   1  -4  -9   39.03    1.97
  -1   4  -9   38.57    2.22
  -1   4  -9   38.42    2.15
  -1   4  -9   38.47    1.21
  -1  -4   9   39.11    1.23
   1  -4  -9   42.03    1.33
   1  -4 -10   99.84    2.35
  -1   4 -10   95.59    2.20
  -1   4 -10  100.25    3.62
   1  -4 -10   99.24    2.42
  -1   4 -10   97.38    2.19
   1  -4 -10   98.16    2.28
  -1   4 -10   98.96    2.41
   1  -4 -10  100.52    2.17
  -1   4 -10   98.36    2.46
  -1  -4  10   98.27    2.19
   1  -4 -10   97.81    2.17
   1  -4 -10  100.42    2.08
  -1   4 -10   96.03    2.15
   1  -4 -10  101.68    2.52
   1  -4 -10   92.60    3.14
  -1   4 -10   95.81    3.59
   1  -4 -10  100.44    2.34
  -1  -4  10  100.01    2.20
   1  -4 -11   36.93    1.39
  -1   4 -11   37.51    1.28
  -1   4 -11   35.02    2.11
  -1   4 -11   36.61    1.20
  -1   4 -11   37.52    1.40
  -1   4 -11   38.50    1.36
   1  -4 -11   37.25    1.29
   1  -4 -11   41.48    1.31
  -1   4 -11   39.54    1.47
  -1  -4  11   38.39    1.25
   1  -4 -11   40.77    1.22
   1  -4 -11   39.02    1.50
  -1   4 -11   37.03    1.19
   1  -4 -11   39.65    1.39
  -1   4 -11   37.72    1.19
   1  -4 -11   37.92    1.35
  -1   4 -12   14.37    0.88
   1  -4 -12   13.89    0.80
  -1   4 -12   12.86    0.74
  -1   4 -12   14.34    0.79
   1  -4 -12   12.78    0.74
   1  -4 -12   13.78    0.85
  -1  -4  12   14.39    0.79
  -1   4 -12   14.96    0.92
  -1   4 -12   14.32    0.81
  -1  -4  12   14.02    0.72
   1  -4 -12   14.03    0.74
   1  -4 -12   13.57    0.92
   1  -4 -12   13.54    0.84
   1  -4 -12   13.97    0.78
  -1   4 -12   14.15    0.81
   1  -4 -13   44.45    1.29
  -1   4 -13   40.40    1.45
   1  -4 -13   45.27    1.41
  -1   4 -13   42.77    1.34
  -1   4 -13   46.97    1.48
   1  -4 -13   41.54    1.19
  -1   4 -13   42.60    1.31
  -1   4 -13   45.11    1.41
  -1  -4  13   42.80    1.25
  -1   4 -13   42.63    1.26
   1  -4 -13   41.39    1.19
   1  -4 -13   42.81    1.28
   1  -4 -13   44.40    1.48
  -1   4 -14   23.70    0.98
   1  -4 -14   24.00    0.98
  -1   4 -14   24.23    0.99
   1  -4 -14   23.14    0.86
  -1   4 -14   22.16    0.87
  -1   4 -14   22.02    0.71
  -1   4 -14   23.61    0.93
  -1   4 -14   22.60    0.86
  -1  -4  14   20.93    0.71
  -1   4 -14   20.89    0.80
  -1   4 -15   34.13    0.90
  -1   4 -15   33.68    0.92
   1  -4 -15   33.77    0.92
  -1   4 -15   34.89    0.98
   1  -4 -15   35.22    0.99
  -1   4 -15   35.17    0.98
   1   5 -15   16.77    0.60
  -1  -5 -15   16.02    0.60
   1   5 -15   16.25    0.55
   1   5 -15   16.13    0.57
  -1  -5 -14   26.25    0.95
   1   5 -14   26.67    0.96
   1   5 -14   27.33    0.95
  -1  -5 -14   26.39    0.98
  -1  -5 -14   25.29    0.86
   1   5 -14   28.78    1.00
   1  -5  14   25.43    0.83
   1   5 -14   23.92    0.81
   1   5 -14   26.79    0.96
   1   5 -13    5.83    0.50
   1   5 -13    7.01    0.66
   1   5 -13    6.32    0.61
   1   5 -13    6.35    0.62
  -1  -5 -13    6.44    0.63
  -1  -5 -13    5.45    0.52
   1  -5  13    7.02    0.49
  -1  -5 -13    4.78    0.60
  -1  -5 -13    5.77    0.55
   1   5 -12    2.04    0.52
   1   5 -12    2.23    0.43
  -1  -5 -12    3.21    0.48
   1  -5  12    2.26    0.41
   1   5 -12    2.09    0.42
  -1  -5 -12    2.11    0.48
  -1  -5 -12    2.04    0.51
   1   5 -12    2.01    0.50
  -1  -5 -12    2.77    0.56
  -1  -5 -12    2.43    0.47
   1   5 -12    2.19    0.42
   1   5 -11   13.74    0.84
  -1  -5 -11   14.38    0.76
   1   5 -11   13.27    1.32
  -1  -5 -11   15.00    0.97
   1   5 -11   14.92    0.88
  -1  -5 -11   16.11    0.94
   1   5 -11   14.73    0.92
   1  -5  11   14.81    0.67
  -1  -5 -11   14.22    0.73
   1   5 -11   14.77    0.79
   1   5 -11   14.92    0.96
  -1  -5 -11   14.39    0.82
  -1  -5 -11   14.57    0.81
  -1  -5 -11   14.57    0.93
   1   5 -11   13.74    0.82
   1   5 -11   13.08    1.39
   1   5 -11   14.18    1.50
   1   5 -11   14.48    1.61
   1  -5  11   15.45    0.74
  -1  -5 -10   24.54    1.09
  -1  -5 -10   24.51    0.93
   1   5 -10   22.76    0.92
  -1  -5 -10   24.30    0.93
   1   5 -10   24.69    1.78
  -1  -5 -10   26.65    1.22
   1   5 -10   25.72    1.13
  -1  -5 -10   24.01    1.14
   1   5 -10   26.18    1.17
   1  -5  10   24.02    0.90
  -1  -5 -10   24.92    0.94
   1   5 -10   25.68    1.01
   1   5 -10   25.56    1.19
  -1  -5 -10   25.96    1.06
  -1  -5 -10   24.91    1.03
  -1  -5 -10   24.76    1.19
   1   5 -10   26.25    1.11
   1   5 -10   26.69    1.85
   1   5 -10   22.67    1.95
   1  -5  10   23.78    0.93
   1  -5   9  108.70    2.18
  -1  -5  -9  105.89    2.56
  -1  -5  -9  103.52    2.11
  -1  -5  -9   99.26    2.37
  -1  -5  -9  101.81    2.17
   1   5  -9  103.25    2.45
  -1  -5  -9  107.61    2.50
   1   5  -9  101.74    2.45
   1  -5   9  104.91    2.14
   1   5  -9  108.82    2.55
   1   5  -9  104.60    2.22
  -1  -5  -9  104.87    2.26
  -1  -5  -9  107.50    2.28
   1   5  -9  105.44    4.00
   1   5  -9  104.72    3.62
  -1  -5  -9  107.19    2.55
   1   5  -9  103.28    2.38
   1   5  -9  102.13    2.22
  -1  -5  -9  102.94    2.13
  -1  -5  -8  138.98    2.92
  -1  -5  -8  135.41    2.54
   1   5  -8  133.33    2.66
  -1  -5  -8  130.83    2.42
   1  -5   8  132.52    2.48
   1   5  -8  132.98    2.57
   1   5  -8  133.35    2.79
   1   5  -8  131.81    2.76
  -1  -5  -8  134.79    2.80
   1   5  -8  135.00    2.55
  -1  -5  -8  125.46    2.40
   1   5  -8  136.81    2.85
  -1  -5  -8  135.95    2.60
   1   5  -8  134.77    4.42
  -1  -5  -8  132.71    2.86
   1   5  -8  131.80    2.71
  -1  -5  -8  136.07    2.77
  -1  -5  -8  127.91    2.52
  -1  -5  -7  226.89    3.68
  -1  -5  -7  226.68    4.03
   1   5  -7  226.95    3.96
  -1  -5  -7  229.93    3.98
   1   5  -7  228.32    3.92
  -1  -5  -7  218.66    3.53
   1   5  -7  223.38    3.65
   1   5  -7  228.73    3.99
  -1  -5  -7  219.94    3.71
  -1  -5  -7  219.44    3.99
   1   5  -7  228.42    3.87
   1   5  -7  224.13    3.70
  -1  -5  -7  227.93    3.93
   1   5  -7  226.34    5.22
   1   5  -7  227.20    5.73
   1   5  -7  228.94    3.80
   1   5  -6  149.32    3.79
  -1  -5  -6  144.91    2.41
   1   5  -6  148.47    2.53
   1  -5   6  149.27    2.99
  -1  -5  -6  147.26    3.27
  -1   5   6  154.13    3.35
   1   5  -5  197.81    4.25
   1   5  -5  190.80    3.01
  -1   5   5  195.91    4.03
  -1  -5  -5  198.34    3.95
   1  -5   5  195.32    3.64
  -1  -5  -4  477.41    7.55
   1   5  -4  460.15    7.68
   1  -5   4  461.41    7.22
  -1   5   4  460.49    7.65
   1   5  -3  704.84   10.34
  -1  -5  -3  693.76   10.08
  -1  -5  -3  702.91   10.35
  -1  -5  -3  668.00    9.17
  -1   5   3  697.17   10.53
   1  -5   3  702.30   10.13
   1   5  -2  330.41    5.51
  -1  -5  -2  334.10    5.48
  -1  -5  -2  343.23    5.69
   1  -5   2  337.31    5.54
  -1   5   2  332.16    5.84
  -1   5   1 1217.00   16.74
   1   5  -1 1203.28   16.62
   1  -5   1 1208.31   16.87
  -1   5   1 1209.40   17.21
   1   5   0  391.14    5.88
  -1   5   0  394.55    6.32
  -1  -5   0  399.99    6.23
  -1  -5   0  397.61    6.40
   1  -5   0  393.82    6.30
  -1   5   0  384.81    6.58
  -1  -5   1 1220.78   17.07
  -1  -5   1 1225.11   16.90
  -1   5  -1 1191.17   17.09
  -1   5  -1 1226.62   17.16
   1   5   1 1219.49   16.25
  -1   5  -2  331.94    5.80
  -1   5  -2  332.38    5.83
  -1  -5   2  343.09    5.49
   1   5   2  329.99    4.72
  -1  -5   2  343.85    5.66
  -1   5  -2  329.68    5.84
   1  -5  -2  337.91    5.56
  -1   5  -3  683.30   10.34
  -1   5  -3  692.50   10.74
  -1  -5   3  703.47   10.21
  -1   5  -3  694.58   10.74
  -1  -5   3  689.30    9.28
  -1  -5   3  699.71   10.42
   1  -5  -3  704.26   10.26
  -1   5  -3  691.85   10.60
  -1   5  -4  457.77    7.89
  -1   5  -4  465.40    7.64
  -1   5  -4  446.24    7.91
  -1  -5   4  457.15    7.47
   1  -5  -4  468.11    7.24
  -1   5  -4  469.71    7.63
  -1   5  -5  199.78    4.33
  -1   5  -5  205.86    4.55
  -1  -5   5  204.69    4.06
   1  -5  -5  199.01    3.73
  -1   5  -5  196.02    4.05
  -1   5  -5  189.04    4.47
  -1   5  -6  149.43    3.84
  -1   5  -6  150.20    3.98
  -1  -5   6  152.48    3.36
   1  -5  -6  150.42    3.03
  -1   5  -6  146.43    3.28
   1  -5  -6  152.14    2.48
  -1  -5   7  225.59    3.75
  -1   5  -7  229.11    3.66
  -1   5  -7  224.53    3.80
   1  -5  -7  227.73    3.81
   1  -5  -7  225.06    3.88
  -1   5  -7  223.65    3.70
   1  -5  -7  223.58    3.91
  -1   5  -7  207.12    5.25
   1  -5  -7  224.68    3.89
  -1   5  -7  218.74    3.51
  -1   5  -7  226.02    3.97
   1  -5  -7  225.02    3.79
   1  -5  -7  228.54    3.60
  -1   5  -7  220.55    5.23
   1  -5  -7  235.71    3.57
  -1   5  -7  216.29    3.57
   1  -5  -7  226.18    4.02
  -1   5  -7  223.16    3.73
   1  -5  -8  135.27    2.72
   1  -5  -8  129.72    2.57
  -1   5  -8  133.63    2.58
  -1   5  -8  128.27    4.04
   1  -5  -8  134.76    2.78
  -1   5  -8  128.55    2.63
   1  -5  -8  134.79    2.74
  -1  -5   8  128.07    2.45
  -1   5  -8  132.24    2.74
   1  -5  -8  134.81    2.44
  -1   5  -8  130.86    2.81
   1  -5  -8  132.32    2.62
   1  -5  -8  131.36    2.84
  -1   5  -8  132.84    2.59
  -1   5  -8  130.41    4.02
  -1   5  -8  129.43    4.05
  -1   5  -8  134.66    2.53
   1  -5  -8  133.25    2.65
  -1   5  -8  131.34    2.66
  -1  -5   8  133.60    2.61
   1  -5  -9   96.98    2.17
   1  -5  -9  105.50    2.38
  -1   5  -9  103.17    2.25
  -1   5  -9   97.34    3.62
   1  -5  -9  107.78    2.45
  -1   5  -9  102.26    2.28
   1  -5  -9  100.91    2.35
  -1   5  -9  103.70    2.42
  -1  -5   9   99.39    2.08
   1  -5  -9  103.59    2.13
  -1   5  -9  102.51    2.48
   1  -5  -9  103.12    2.27
  -1  -5   9  103.39    2.28
   1  -5  -9  104.26    2.52
  -1   5  -9  103.71    2.25
  -1   5  -9  101.47    3.72
  -1   5  -9  100.39    3.67
   1  -5  -9  106.68    2.37
  -1   5  -9  104.48    2.22
  -1  -5   9  106.16    2.28
   1  -5 -10   24.97    1.07
   1  -5 -10   22.29    0.92
  -1   5 -10   24.29    1.02
  -1   5 -10   24.07    1.80
   1  -5 -10   24.92    1.12
  -1   5 -10   24.69    1.01
   1  -5 -10   25.60    1.09
  -1   5 -10   25.11    1.14
   1  -5 -10   26.30    0.98
  -1   5 -10   25.18    1.16
  -1  -5  10   24.49    1.03
   1  -5 -10   24.91    0.97
  -1   5 -10   24.74    1.00
   1  -5 -10   26.78    1.23
  -1   5 -10   24.61    1.83
  -1   5 -10   24.95    1.02
  -1  -5  10   26.22    1.05
   1  -5 -10   24.66    1.09
   1  -5 -11   14.02    0.87
  -1   5 -11   14.29    0.81
  -1   5 -11   12.66    0.71
  -1   5 -11   14.01    0.88
   1  -5 -11   14.78    0.83
  -1   5 -11   14.95    0.84
   1  -5 -11   13.75    0.80
  -1  -5  11   13.11    0.81
  -1   5 -11   13.80    0.90
   1  -5 -11   14.74    0.78
  -1  -5  11   15.45    0.81
  -1   5 -11   13.46    0.73
   1  -5 -11   14.79    0.95
  -1   5 -11   12.23    1.32
   1  -5 -11   14.08    0.75
   1  -5 -12    2.66    0.48
   1  -5 -12    2.35    0.44
  -1   5 -12    2.70    0.45
  -1   5 -12    2.43    0.44
   1  -5 -12    2.23    0.41
  -1  -5  12    2.41    0.45
  -1   5 -12    1.90    0.47
  -1   5 -12    2.57    0.45
  -1  -5  12    1.87    0.40
  -1   5 -12    1.51    0.43
  -1   5 -12    2.79    0.49
   1  -5 -12    2.23    0.44
   1  -5 -12    2.09    0.53
   1  -5 -12    2.14    0.41
  -1  -5  13    6.19    0.52
   1  -5 -13    6.25    0.52
  -1  -5  13    5.94    0.44
  -1   5 -13    5.45    0.52
   1  -5 -13    5.61    0.53
   1  -5 -13    6.68    0.61
  -1   5 -13    6.50    0.61
  -1   5 -13    5.89    0.52
  -1   5 -13    5.73    0.57
   1  -5 -13    5.21    0.61
  -1   5 -13    5.73    0.48
  -1   5 -14   24.29    0.84
   1  -5 -14   25.33    0.91
  -1  -5  14   24.90    0.77
  -1   5 -14   25.82    0.86
  -1   5 -14   26.30    0.94
   1  -5 -14   26.59    0.97
  -1   5 -14   26.77    0.98
  -1   5 -14   25.96    0.90
  -1   5 -15   15.83    0.55
   1  -5 -15   16.68    0.61
  -1   5 -15   16.89    0.61
   1  -5 -15   15.55    0.55
   1  -6  14   24.88    0.77
   1   6 -14   24.88    0.87
   1   6 -14   23.79    0.76
   1   6 -14   25.12    0.86
   1   6 -14   25.32    0.86
   1   6 -14   25.66    0.84
  -1  -6 -14   25.56    0.88
   1  -6  13    2.43    0.39
   1   6 -13    2.58    0.47
   1   6 -13    2.57    0.36
   1  -6  13    2.79    0.37
   1   6 -13    2.64    0.40
  -1  -6 -13    2.66    0.43
   1   6 -13    3.06    0.46
   1   6 -13    2.30    0.47
  -1  -6 -13    2.70    0.48
  -1  -6 -13    2.92    0.44
   1  -6  12   23.78    0.94
  -1  -6 -12   21.01    0.96
  -1  -6 -12   23.11    0.96
  -1  -6 -12   24.03    1.08
   1   6 -12   23.87    1.07
   1   6 -12   22.98    0.97
  -1  -6 -12   23.46    1.04
   1   6 -12   21.63    0.94
  -1  -6 -12   23.68    1.10
   1   6 -12   22.91    1.07
   1   6 -12   22.55    0.89
  -1  -6 -11    9.12    0.75
  -1  -6 -11    8.06    0.67
   1   6 -11    7.44    0.66
   1  -6  11    8.29    0.54
   1   6 -11    9.33    0.76
  -1  -6 -11    8.35    0.73
   1  -6  11    7.90    0.59
   1   6 -11    8.20    0.73
   1   6 -11    9.48    0.62
  -1  -6 -11    8.11    0.68
  -1  -6 -11    8.07    0.68
   1   6 -11    9.10    1.17
   1   6 -11    7.26    1.13
   1   6 -11    8.35    1.17
   1   6 -11    6.40    0.99
   1   6 -11    8.04    0.66
  -1  -6 -11    8.36    0.76
  -1  -6 -10   33.38    1.37
  -1  -6 -10   32.76    1.26
  -1  -6 -10   32.69    1.06
   1   6 -10   28.53    1.95
   1   6 -10   30.93    1.26
  -1  -6 -10   31.58    1.30
   1   6 -10   32.90    1.32
   1  -6  10   31.79    1.06
   1  -6  10   33.14    1.13
   1   6 -10   33.64    1.13
   1   6 -10   31.96    1.34
  -1  -6 -10   32.77    1.22
  -1  -6 -10   32.53    1.21
   1   6 -10   29.86    2.16
   1   6 -10   30.28    2.03
   1   6 -10   31.04    1.08
  -1  -6 -10   31.77    1.25
   1   6 -10   31.69    1.24
  -1  -6 -10   31.65    1.34
  -1  -6  -9   76.56    2.02
  -1  -6  -9   74.69    1.77
   1   6  -9   75.82    1.96
  -1  -6  -9   73.89    1.68
   1   6  -9   74.58    3.10
  -1  -6  -9   76.76    2.15
   1   6  -9   78.25    2.07
  -1  -6  -9   72.00    1.67
  -1  -6  -9   78.58    2.10
   1   6  -9   78.27    2.07
   1  -6   9   73.83    1.76
  -1  -6  -9   73.64    1.65
   1   6  -9   80.60    2.15
   1   6  -9   75.25    1.78
  -1  -6  -9   77.11    1.91
  -1  -6  -9   75.16    2.11
   1   6  -9   74.41    1.97
   1   6  -9   76.08    3.39
   1  -6   9   77.19    1.82
   1  -6   8  269.26    4.31
   1   6  -8  267.52    4.37
  -1  -6  -8  261.04    4.74
   1   6  -8  268.51    4.51
  -1  -6  -8  264.50    4.16
  -1  -6  -8  256.99    4.31
  -1  -6  -8  262.08    4.62
   1   6  -8  272.05    4.70
  -1  -6  -8  267.50    4.70
   1   6  -8  270.99    4.65
   1  -6   8  258.48    4.32
   1   6  -8  265.72    4.71
  -1  -6  -8  264.86    4.42
  -1  -6  -8  265.46    4.44
   1   6  -8  268.09    6.71
   1   6  -8  265.67    6.22
   1   6  -8  263.50    4.56
  -1  -6  -8  264.06    4.73
  -1  -6  -8  254.69    4.09
  -1  -6  -8  259.12    4.23
   1   6  -7   27.88    0.95
  -1  -6  -7   27.40    0.94
   1  -6   7   27.67    0.93
  -1  -6  -7   29.38    1.11
  -1  -6  -7   30.03    0.87
   1   6  -7   28.92    1.01
  -1  -6  -7   28.16    1.16
   1   6  -7   29.75    1.13
   1   6  -7   29.54    1.09
  -1  -6  -7   27.95    1.14
   1  -6   7   28.72    0.97
   1   6  -7   29.26    1.15
  -1  -6  -7   29.65    1.01
  -1  -6  -7   29.06    1.00
  -1  -6  -7   27.29    0.86
  -1  -6  -7   27.01    1.10
   1   6  -7   27.68    1.71
   1   6  -7   29.84    1.98
  -1  -6  -7   28.32    0.92
   1  -6   6   55.71    1.32
  -1  -6  -6   58.06    1.54
   1   6  -6   55.16    1.39
  -1  -6  -6   55.85    1.49
  -1  -6  -6   55.75    1.34
  -1  -6  -6   56.46    1.58
  -1  -6  -6   54.65    1.54
   1   6  -6   53.39    1.85
  -1   6   6   54.37    2.00
  -1  -6  -6   56.41    1.38
  -1  -6  -6   53.44    1.54
   1   6  -6   58.74    1.58
   1   6  -6   54.89    1.42
  -1  -6  -6   57.16    2.01
   1  -6   6   55.26    1.76
   1   6  -6   55.84    1.48
   1   6  -6   53.86    2.52
   1   6  -6   52.90    2.23
   1   6  -5   38.93    1.77
  -1   6   5   40.45    1.71
   1  -6   5   38.83    1.44
  -1  -6  -5   38.04    1.60
   1   6  -4   38.08    1.63
  -1   6   4   37.75    1.65
  -1  -6  -4   40.07    1.63
   1   6  -3 1724.76   24.19
  -1   6   3 1696.05   24.48
   1  -6   3 1739.92   23.95
  -1  -6  -3 1787.85   24.35
   1   6  -2 1038.11   14.94
  -1  -6  -2 1023.16   13.81
  -1  -6  -2 1072.21   15.24
  -1   6   2 1048.22   15.44
   1  -6   2 1062.85   14.98
  -1   6   1 1017.69   15.25
   1  -6   1 1033.81   14.84
   1   6  -1 1016.47   14.55
  -1   6   1 1050.51   14.69
   1   6   0  324.31    5.18
  -1  -6   0  326.03    5.78
  -1  -6   0  319.96    4.60
  -1   6   0  326.33    6.02
   1  -6   0  321.52    5.63
  -1   6   0  327.06    5.65
  -1  -6   0  335.71    5.62
  -1  -6   1 1007.21   13.42
  -1  -6   1 1014.53   14.76
   1   6   1 1010.66   13.74
  -1  -6   1 1020.55   14.53
  -1   6  -1  993.91   14.74
  -1   6  -2 1060.42   15.59
  -1  -6   2 1063.11   15.42
  -1  -6   2 1063.13   14.07
   1  -6  -2 1069.10   15.28
  -1   6  -2 1032.29   15.63
  -1   6  -2 1041.89   15.57
  -1   6  -3 1741.81   24.64
  -1   6  -3 1717.29   24.05
  -1  -6   3 1783.40   24.33
   1  -6  -3 1791.71   24.12
  -1   6  -3 1702.98   24.52
  -1   6  -3 1694.62   24.65
  -1   6  -4   38.44    1.57
  -1   6  -4   39.57    1.81
  -1  -6   4   41.48    1.63
  -1   6  -4   40.40    1.70
   1  -6  -4   40.87    1.49
  -1   6  -4   40.89    1.82
  -1   6  -5   41.27    1.94
  -1   6  -5   39.56    1.71
  -1   6  -5   39.07    1.90
  -1  -6   5   38.59    1.63
   1  -6  -5   42.44    1.52
  -1   6  -5   40.18    1.71
   1  -6  -6   56.29    1.48
  -1   6  -6   55.82    2.40
  -1   6  -6   55.13    1.41
  -1   6  -6   54.75    1.30
  -1  -6   6   53.51    1.38
   1  -6  -6   54.61    1.51
  -1  -6   6   56.36    1.39
   1  -6  -6   58.50    1.81
  -1  -6   6   56.03    2.01
   1  -6  -6   54.50    1.19
   1  -6  -6   57.84    1.31
   1  -6  -6   59.12    1.49
  -1   6  -6   52.46    2.33
  -1   6  -6   57.45    2.24
   1  -6  -6   57.11    1.60
   1   6   6   56.44    1.91
  -1   6  -6   54.15    1.97
   1  -6  -7   28.43    1.06
   1  -6  -7   28.31    1.02
   1  -6  -7   29.58    1.11
  -1   6  -7   27.68    1.03
   1  -6  -7   29.56    1.10
  -1  -6   7   27.79    0.96
  -1   6  -7   27.35    0.83
  -1  -6   7   29.92    1.01
  -1   6  -7   28.46    0.93
   1  -6  -7   28.44    0.92
   1  -6  -7   27.83    1.04
  -1   6  -7   30.05    1.87
  -1   6  -7   26.78    1.64
   1  -6  -7   27.77    0.83
  -1   6  -7   27.71    0.92
  -1   6  -7   28.52    1.00
   1  -6  -7   27.23    1.13
   1  -6  -8  262.47    4.60
  -1   6  -8  264.55    4.39
  -1   6  -8  243.47    6.27
  -1   6  -8  266.43    4.51
   1  -6  -8  257.96    4.58
  -1  -6   8  256.04    4.29
  -1   6  -8  257.55    4.16
   1  -6  -8  262.67    4.15
  -1  -6   8  264.61    4.44
  -1   6  -8  268.90    4.33
  -1  -6   8  264.64    4.49
   1  -6  -8  274.02    4.30
  -1   6  -8  261.25    6.10
   1  -6  -8  262.20    4.53
   1  -6  -8  258.50    4.41
  -1   6  -8  259.24    4.41
   1  -6  -8  264.16    4.74
   1  -6  -9   75.45    2.01
  -1   6  -9   74.49    1.87
  -1   6  -9   72.38    3.19
  -1   6  -9   73.75    1.90
   1  -6  -9   74.80    1.99
   1  -6  -9   76.50    1.64
  -1  -6   9   76.45    1.78
   1  -6  -9   72.51    1.60
   1  -6  -9   76.32    1.71
  -1   6  -9   77.40    1.84
  -1  -6   9   75.91    1.91
  -1  -6   9   74.60    1.93
   1  -6  -9   74.70    1.78
  -1   6  -9   72.18    2.99
   1  -6  -9   75.91    2.13
  -1   6  -9   76.16    1.90
   1  -6  -9   71.87    1.82
   1  -6  -9   75.31    1.95
   1  -6 -10   32.34    1.27
  -1   6 -10   31.43    1.18
  -1   6 -10   28.05    2.04
  -1   6 -10   32.02    1.16
   1  -6 -10   32.36    1.24
  -1  -6  10   31.45    1.05
   1  -6 -10   31.54    1.06
  -1   6 -10   32.27    1.33
  -1  -6  10   31.79    1.21
  -1   6 -10   30.50    1.14
   1  -6 -10   32.41    1.35
  -1   6 -10   30.88    1.14
  -1  -6  10   32.26    1.21
   1  -6 -10   30.34    1.18
   1  -6 -10   31.89    1.11
   1  -6 -11    9.04    0.76
   1  -6 -11    8.51    0.68
  -1   6 -11    8.07    0.65
  -1   6 -11    8.01    0.69
  -1   6 -11    6.21    1.06
  -1  -6  11    7.85    0.68
  -1   6 -11    7.68    0.72
   1  -6 -11    7.26    0.61
  -1  -6  11    9.43    0.68
  -1   6 -11    8.69    0.62
   1  -6 -11    9.14    0.78
   1  -6 -11    8.62    0.65
  -1   6 -11    7.69    0.64
   1  -6 -11    8.63    0.68
   1  -6 -11    7.95    0.56
  -1   6 -12   22.41    1.02
   1  -6 -12   22.58    0.99
   1  -6 -12   24.01    1.06
  -1   6 -12   22.90    0.94
  -1  -6  12   24.49    1.02
  -1  -6  12   22.86    0.94
   1  -6 -12   23.87    0.95
   1  -6 -12   23.04    0.92
  -1   6 -12   23.96    1.08
  -1   6 -12   22.17    0.91
  -1   6 -12   23.00    0.92
   1  -6 -12   23.89    1.12
  -1   6 -13    3.08    0.47
  -1   6 -13    2.30    0.38
  -1  -6  13    2.56    0.36
  -1  -6  13    2.97    0.42
  -1   6 -13    2.35    0.33
  -1   6 -13    2.28    0.42
   1  -6 -13    2.63    0.42
   1  -6 -13    2.27    0.47
   1  -6 -13    3.29    0.47
  -1   6 -14   23.16    0.78
  -1   6 -14   24.76    0.82
  -1  -6  14   24.86    0.74
   1  -6 -14   25.41    0.90
  -1   6 -14   26.45    0.89
   1  -6 -14   25.38    0.84
  -1   6 -14   25.10    0.85
  -1   6 -14   25.62    0.76
   1   7 -14   18.17    0.64
   1  -7  14   19.22    0.61
   1   7 -14   17.44    0.60
  -1  -7 -14   18.64    0.67
   1   7 -14   18.33    0.66
   1   7 -14   17.98    0.66
   1  -7  13   34.93    1.00
   1   7 -13   37.45    1.15
   1  -7  13   36.16    1.08
  -1  -7 -13   38.12    1.18
   1   7 -13   39.64    1.18
  -1  -7 -12   27.14    1.06
   1  -7  12   28.51    1.00
   1   7 -12   27.54    1.09
   1   7 -12   24.78    0.97
  -1  -7 -12   26.81    1.08
   1  -7  12   25.72    0.80
   1  -7  12   26.37    1.02
   1   7 -12   25.99    0.84
   1   7 -12   26.16    1.10
   1   7 -12   25.25    0.98
  -1  -7 -12   26.30    1.11
   1  -7  11   61.51    1.51
   1   7 -11   63.14    1.80
  -1  -7 -11   63.94    1.84
   1  -7  11   65.02    1.63
   1   7 -11   62.67    1.84
   1   7 -11   59.95    1.49
   1  -7  11   61.44    1.65
  -1  -7 -11   61.45    1.83
  -1  -7 -11   60.18    1.68
   1   7 -11   61.75    1.74
   1   7 -11   60.19    1.71
  -1  -7 -11   66.63    1.90
  -1  -7 -10  108.36    2.64
  -1  -7 -10  109.56    2.48
   1   7 -10  109.50    2.49
   1   7 -10  105.13    3.83
   1   7 -10  110.74    2.56
   1   7 -10  113.45    2.61
   1  -7  10  109.61    2.28
  -1  -7 -10  105.67    2.60
   1  -7  10  108.77    2.34
   1   7 -10  111.55    2.65
   1   7 -10  107.34    2.22
  -1  -7 -10  106.06    2.43
   1   7 -10   97.00    3.84
   1   7 -10   99.80    2.24
  -1  -7 -10  107.43    2.50
   1   7 -10  111.34    2.53
  -1  -7 -10  112.03    2.69
   1   7  -9  256.50    4.64
  -1  -7  -9  259.11    4.72
  -1  -7  -9  245.88    4.19
  -1  -7  -9  259.02    4.63
  -1  -7  -9  251.82    4.08
   1   7  -9  259.88    4.53
   1  -7   9  258.64    4.32
   1   7  -9  263.50    4.66
   1  -7   9  262.03    4.37
   1   7  -9  254.14    4.21
   1   7  -9  257.23    4.72
  -1  -7  -9  255.38    4.49
  -1  -7  -9  257.55    4.49
   1   7  -9  236.31    6.45
   1   7  -9  253.99    6.41
  -1  -7  -9  259.00    4.76
  -1  -7  -9  258.49    4.57
  -1  -7  -9  261.80    4.79
   1   7  -9  250.33    4.57
  -1  -7  -8   37.36    1.34
  -1  -7  -8   38.10    1.45
   1   7  -8   38.63    1.30
  -1  -7  -8   35.67    1.02
  -1  -7  -8   35.29    1.33
   1   7  -8   37.16    1.38
  -1  -7  -8   36.72    1.41
  -1  -7  -8   35.88    1.07
   1  -7   8   37.13    1.20
   1   7  -8   38.47    1.38
  -1  -7  -8   38.74    1.19
   1   7  -8   38.85    1.42
  -1  -7  -8   38.48    1.29
  -1  -7  -8   37.74    1.28
  -1  -7  -8   37.39    1.44
   1   7  -8   35.17    2.12
   1   7  -8   37.68    2.30
   1   7  -8   37.31    1.19
   1  -7   8   37.70    1.21
   1  -7   7   18.41    0.79
   1   7  -7   18.71    0.79
  -1  -7  -7   17.64    0.91
   1   7  -7   17.90    0.83
   1  -7   7   18.54    0.68
  -1  -7  -7   17.84    0.66
  -1  -7  -7   19.70    0.92
  -1  -7  -7   18.47    0.99
   1   7  -7   18.79    0.95
   1   7  -7   19.60    0.93
  -1  -7  -7   18.08    0.97
   1  -7   7   18.84    0.83
   1   7  -7   17.75    0.93
  -1  -7  -7   18.96    0.86
  -1  -7  -7   18.94    0.96
  -1  -7  -7   17.76    0.72
  -1  -7  -7   17.28    0.74
   1   7  -7   17.32    1.46
   1   7  -7   20.97    1.69
  -1  -7  -7   18.67    0.81
  -1  -7  -6    0.85    0.33
   1  -7   6    0.55    0.31
   1  -7   6    2.49    0.30
   1   7  -6    0.65    0.31
   1   7  -6    0.44    0.25
  -1  -7  -6    0.46    0.39
  -1  -7  -6    0.50    0.33
  -1  -7  -6    0.48    0.29
  -1  -7  -6   -0.08    0.25
   1   7  -6    0.24    0.27
  -1  -7  -6    0.31    0.35
   1   7  -6    1.63    0.36
   1  -7   6    0.70    0.37
  -1   7   6    1.14    0.49
   1   7  -6    0.23    0.36
  -1  -7  -6    0.21    0.42
   1  -7   6    1.03    0.34
   1   7  -6    0.71    0.36
  -1  -7  -6    0.64    0.33
   1   7  -6    0.45    0.57
   1   7  -6    0.78    0.66
  -1  -7  -6    0.43    0.33
   1   7  -6    0.53    0.32
  -1  -7  -6    0.51    0.36
  -1  -7  -6    1.25    0.32
   1  -7   5  113.30    2.90
  -1  -7  -5  109.35    3.16
   1  -7   5  111.04    2.11
  -1  -7  -5  108.07    2.31
  -1  -7  -5  108.59    2.12
   1   7  -5  111.50    2.29
   1  -7   5  112.67    2.19
   1   7  -5  111.28    2.37
  -1  -7  -5  105.70    2.19
  -1  -7  -5  110.36    2.17
  -1  -7  -5  110.73    2.43
   1   7  -5  110.54    2.24
   1   7  -5  110.71    2.20
  -1   7   5  107.91    3.23
  -1  -7  -5  110.16    2.15
   1  -7   5  103.60    1.99
   1   7  -5  111.80    2.18
   1   7  -5  113.61    3.35
   1   7  -4  103.49    3.04
  -1   7   4  108.58    3.18
  -1  -7  -4  107.30    3.06
   1  -7   4  106.90    2.79
   1   7  -3  246.84    4.99
   1  -7   3  244.04    4.83
  -1   7   3  251.81    5.34
  -1  -7  -3  243.77    5.13
   1   7  -2   92.91    2.52
  -1  -7  -2   93.20    2.73
  -1   7   2   88.03    2.83
   1  -7   2   95.65    2.58
   1  -7   1    5.40    0.65
  -1   7   1    4.63    0.71
   1   7  -1    4.67    0.54
  -1   7   1    5.23    0.56
   1   7   0  247.71    4.38
  -1  -7   0  248.71    5.07
   1  -7   0  248.80    4.88
  -1   7   0  250.75    5.29
  -1   7   0  250.59    4.89
  -1  -7   1    4.57    0.67
   1   7   1    5.75    0.48
  -1   7  -1    5.73    0.69
  -1  -7   2   93.86    2.71
  -1   7  -2   91.49    2.87
   1  -7  -2   92.10    2.56
  -1   7  -2   92.30    2.78
  -1   7  -3  246.55    4.76
  -1   7  -3  247.88    5.32
  -1  -7   3  251.67    5.14
  -1   7  -3  244.30    5.30
   1  -7  -3  250.86    4.92
  -1   7  -3  244.48    5.29
  -1   7  -4  105.13    3.26
  -1   7  -4  105.51    2.83
  -1   7  -4  107.74    3.30
  -1  -7   4  110.46    3.09
   1  -7  -4  106.62    2.84
  -1   7  -4  105.70    3.14
  -1   7  -5  110.78    2.14
  -1   7  -5  109.88    3.51
  -1   7  -5  107.14    2.05
  -1   7  -5  112.99    2.06
  -1   7  -5  108.49    2.21
  -1   7  -5  113.19    2.33
  -1  -7   5  113.36    2.25
   1  -7  -5  113.58    2.92
  -1  -7   5  116.11    3.21
   1  -7  -5  105.27    1.86
   1  -7  -5  110.65    2.05
  -1  -7   5  108.39    2.25
   1  -7  -5  107.99    2.44
  -1   7  -5  111.47    3.25
  -1   7  -5  112.00    3.09
  -1   7  -5  114.27    3.54
   1  -7  -6    0.56    0.30
   1  -7  -6    0.23    0.30
   1  -7  -6    1.05    0.38
  -1   7  -6    0.84    0.28
  -1   7  -6    0.88    0.35
  -1  -7   6    0.88    0.32
   1  -7  -6    0.78    0.20
  -1   7  -6    0.51    0.51
  -1   7  -6    0.87    0.46
   1  -7  -6    0.23    0.29
   1  -7  -6    0.94    0.42
  -1   7  -6    0.27    0.42
   1   7   6    0.72    0.46
  -1  -7   6    0.37    0.43
   1  -7  -6    0.34    0.36
  -1   7  -6    0.71    0.26
  -1   7  -6    0.33    0.28
  -1  -7   6    0.73    0.34
   1  -7  -7   19.09    0.93
  -1   7  -7   18.53    0.82
  -1   7  -7   18.21    0.88
   1  -7  -7   18.93    0.96
  -1   7  -7   19.91    1.63
  -1  -7   7   19.79    0.89
  -1   7  -7   17.74    0.77
  -1   7  -7   20.01    0.91
  -1   7  -7   19.83    0.82
   1  -7  -7   18.11    0.66
  -1  -7   7   19.14    0.91
   1  -7  -7   19.83    0.81
  -1   7  -7   17.47    1.53
  -1   7  -7   18.75    0.93
  -1  -7   7   17.96    0.83
  -1   7  -7   19.04    0.86
   1  -7  -7   20.36    1.03
   1  -7  -7   18.85    0.88
   1  -7  -7   20.37    0.93
  -1   7  -8   36.83    1.29
   1  -7  -8   37.66    1.12
   1  -7  -8   36.68    1.36
   1  -7  -8   35.91    1.33
  -1  -7   8   38.80    1.23
  -1   7  -8   37.21    1.17
  -1  -7   8   39.23    1.31
   1  -7  -8   36.54    1.03
  -1   7  -8   36.40    1.13
   1  -7  -8   36.61    1.10
  -1  -7   8   36.92    1.31
   1  -7  -8   38.82    1.20
  -1   7  -8   37.99    2.32
   1  -7  -8   36.34    1.44
  -1   7  -8   37.31    1.27
   1  -7  -8   36.80    1.30
   1  -7  -8   36.30    1.25
   1  -7  -9  261.77    4.70
   1  -7  -9  254.30    4.58
  -1   7  -9  244.95    6.56
  -1   7  -9  257.59    4.47
   1  -7  -9  253.72    4.10
   1  -7  -9  249.47    4.58
  -1  -7   9  255.40    4.31
  -1  -7   9  255.96    4.58
   1  -7  -9  244.59    4.05
   1  -7  -9  254.00    4.10
   1  -7  -9  262.57    4.33
  -1  -7   9  253.99    4.53
   1  -7  -9  258.10    4.81
  -1   7  -9  256.78    4.44
  -1  -7   9  260.56    4.50
  -1   7  -9  258.11    4.33
   1  -7  -9  247.41    4.36
   1  -7  -9  253.06    4.48
  -1   7 -10  105.93    2.35
  -1  -7  10  105.71    2.24
  -1   7 -10  104.12    4.03
  -1  -7  10  104.50    2.48
   1  -7 -10  109.94    2.61
  -1   7 -10  108.77    2.41
   1  -7 -10  111.27    2.35
  -1  -7  10  107.08    2.46
   1  -7 -10  107.94    2.66
  -1   7 -10  104.67    2.35
  -1   7 -10  106.50    2.33
  -1  -7  10  110.66    2.47
   1  -7 -10  102.54    2.25
  -1  -7  11   58.03    1.43
  -1  -7  11   63.14    1.76
  -1  -7  11   64.73    1.74
  -1   7 -11   60.95    1.61
   1  -7 -11   68.10    1.94
  -1   7 -11   59.77    1.65
  -1   7 -11   62.38    1.57
  -1   7 -11   62.77    1.66
  -1   7 -11   62.82    1.73
   1  -7 -11   65.01    1.83
  -1  -7  12   26.27    1.02
  -1   7 -12   25.85    0.91
  -1  -7  12   25.74    0.98
   1  -7 -12   27.16    1.13
  -1   7 -12   25.71    0.97
  -1   7 -12   25.75    0.91
   1  -7 -12   25.88    1.05
  -1   7 -12   26.68    1.02
  -1   7 -13   37.63    1.15
  -1   7 -13   35.65    0.97
  -1  -7  13   35.16    0.98
   1  -7 -13   35.40    1.03
  -1   7 -13   34.98    1.06
   1  -7 -13   35.80    1.17
  -1   7 -13   37.79    1.12
  -1  -7  13   38.35    1.09
   1  -7 -13   36.58    1.11
  -1   7 -14   18.89    0.63
   1  -7 -14   18.67    0.62
  -1   7 -14   19.16    0.65
  -1  -7  14   16.84    0.55
  -1   7 -14   19.32    0.68
   1  -7 -14   18.66    0.69
   1  -8  13    6.71    0.47
   1  -8  13    7.15    0.43
  -1  -8 -13    7.57    0.52
   1   8 -13    7.80    0.49
   1   8 -13    7.28    0.49
   1   8 -13    6.71    0.42
   1   8 -13    7.81    0.52
   1  -8  12   66.50    1.57
   1   8 -12   67.36    1.65
   1  -8  12   61.24    1.32
   1  -8  12   67.36    1.62
   1   8 -12   65.35    1.56
  -1  -8 -12   66.86    1.71
   1   8 -12   67.16    1.68
   1   8 -11   12.82    0.76
  -1  -8 -11   12.52    0.73
   1  -8  11   11.67    0.63
   1   8 -11   12.64    0.79
   1  -8  11   13.26    0.77
   1   8 -11   12.47    0.81
   1  -8  11   13.63    0.77
  -1  -8 -11   12.63    0.84
   1   8 -11   12.58    0.76
   1   8 -11   11.42    0.76
   1  -8  11   12.55    0.71
   1   8 -10  197.18    3.70
   1  -8  10  184.92    3.37
  -1  -8 -10  190.10    3.74
   1   8 -10  193.83    3.66
   1  -8  10  194.41    3.48
   1   8 -10  192.68    3.74
   1  -8  10  187.28    3.53
  -1  -8 -10  184.85    3.57
  -1  -8 -10  187.65    3.56
   1   8 -10  188.41    3.58
  -1  -8 -10  190.45    3.78
   1   8 -10  191.32    3.62
  -1  -8 -10  186.66    3.60
  -1  -8  -9   98.39    2.30
   1   8  -9   92.03    2.22
   1   8  -9   91.52    2.31
  -1  -8  -9   87.53    2.02
  -1  -8  -9   88.73    2.36
   1   8  -9   92.78    2.30
   1  -8   9   91.77    2.10
   1  -8   9   92.14    2.14
   1   8  -9   90.51    2.34
  -1  -8  -9   94.75    2.23
   1   8  -9   87.58    3.52
  -1  -8  -9   92.75    2.30
  -1  -8  -9   91.35    2.41
  -1  -8  -8   43.96    1.50
   1   8  -8   43.36    1.41
   1   8  -8   41.20    2.35
  -1  -8  -8   41.30    1.44
   1   8  -8   42.22    1.50
  -1  -8  -8   41.50    1.55
  -1  -8  -8   40.36    1.21
   1   8  -8   41.02    1.45
   1  -8   8   43.99    1.37
  -1  -8  -8   42.71    1.32
   1   8  -8   42.30    1.51
  -1  -8  -8   43.36    1.42
  -1  -8  -8   45.46    1.62
   1   8  -8   40.32    2.34
   1   8  -8   42.79    2.43
   1  -8   8   44.43    1.35
  -1  -8  -7   87.98    2.25
   1   8  -7   91.15    2.11
   1  -8   7   87.89    1.82
   1   8  -7   85.86    3.34
  -1  -8  -7   92.73    2.22
   1   8  -7   88.83    2.27
  -1  -8  -7   90.06    2.33
  -1  -8  -7   86.07    1.95
  -1  -8  -7   85.75    1.90
   1  -8   7   93.69    2.11
   1   8  -7   88.64    2.18
  -1  -8  -7   90.00    2.05
   1   8  -7   91.69    2.30
  -1  -8  -7   84.11    2.08
  -1  -8  -7   90.49    2.12
  -1  -8  -7   91.57    2.37
   1   8  -7   89.47    2.18
   1   8  -7   83.57    3.29
   1   8  -7   88.20    3.49
   1  -8   7   90.64    2.02
   1   8  -7   89.85    1.94
   1  -8   6   27.65    0.99
   1   8  -6   29.20    0.95
   1   8  -6   28.69    1.06
  -1  -8  -6   28.74    1.18
   1  -8   6   28.99    1.03
   1   8  -6   30.05    1.07
   1  -8   6   28.56    0.92
  -1  -8  -6   27.90    1.13
  -1  -8  -6   29.20    1.03
  -1  -8  -6   29.48    1.24
  -1  -8  -6   29.91    1.01
   1   8  -6   28.32    1.58
  -1   8   6   29.32    1.71
   1   8  -6   30.51    1.14
   1  -8   6   30.01    1.07
  -1  -8  -6   30.00    1.06
   1   8  -6   29.97    1.19
  -1  -8  -6   28.53    1.08
  -1  -8  -6   29.60    1.09
   1   8  -6   29.21    1.83
   1   8  -6   28.62    1.93
   1   8  -6   29.98    1.12
  -1  -8  -6   30.27    1.25
   1  -8   6   28.70    1.51
  -1  -8  -6   27.14    1.64
   1   8  -5  155.09    2.92
   1  -8   5  160.78    2.86
   1  -8   5  156.31    2.74
   1   8  -5  157.06    2.88
  -1   8   5  158.10    4.31
   1   8  -5  158.43    4.08
  -1  -8  -5  160.39    3.10
  -1  -8  -5  151.52    2.86
  -1  -8  -5  157.68    2.86
   1  -8   5  153.11    2.67
   1   8  -5  157.53    3.03
   1  -8   5  154.94    2.92
  -1  -8  -5  158.52    2.91
   1   8  -5  154.99    3.11
  -1  -8  -5  158.44    2.92
  -1  -8  -5  152.05    2.94
   1   8  -5  156.39    4.27
   1   8  -5  162.08    4.65
   1  -8   5  162.17    3.87
  -1  -8  -5  155.91    4.18
  -1  -8  -5  153.94    3.21
  -1  -8  -5  148.65    2.81
   1   8  -5  157.84    3.00
  -1  -8  -4  110.32    2.38
   1   8  -4  111.10    2.17
   1  -8   4  111.55    2.10
  -1   8   4  106.75    3.45
  -1  -8  -4  104.54    2.19
  -1  -8  -4  109.60    2.19
   1  -8   4  107.15    2.03
   1   8  -4  108.85    2.29
   1  -8   4  110.67    3.07
  -1  -8  -4  116.37    3.44
   1   8  -4  110.80    2.21
  -1  -8  -4  107.02    2.18
   1   8  -4  114.47    3.35
   1  -8   4  110.38    2.15
  -1  -8  -4  106.67    2.47
  -1  -8  -4  111.68    2.21
  -1  -8  -3  115.27    2.30
  -1  -8  -3  117.12    2.26
  -1  -8  -3  114.22    2.24
   1  -8   3  115.49    2.13
  -1   8   3  118.10    3.61
   1  -8   3  123.19    3.25
  -1  -8  -3  121.09    3.51
  -1  -8  -3  122.05    2.31
  -1  -8  -3  111.70    2.53
  -1  -8  -3  117.93    2.30
   1   8  -3  121.92    3.30
   1  -8   3  119.40    2.19
   1  -8   3  116.55    2.28
   1   8  -3  115.66    2.33
  -1  -8  -3  117.78    2.46
   1  -8   2   28.17    0.90
   1  -8   2   24.03    1.36
  -1  -8  -2   23.99    1.50
   1   8  -2   25.21    1.33
   1  -8   2   26.25    0.82
  -1   8   2   23.56    1.54
   1  -8   2   25.65    0.82
   1  -8   2   25.03    0.79
  -1  -8  -2   25.23    0.87
  -1  -8  -2   25.14    0.87
  -1   8   1   33.41    1.42
   1   8  -1   32.00    1.46
  -1  -8  -1   33.46    0.98
  -1   8   1   32.21    1.80
   1  -8   1   32.31    1.57
   1   8  -1   33.88    1.43
   1   8   0   18.48    1.03
  -1   8   0   17.98    1.14
  -1  -8   0   19.75    1.34
  -1   8   0   19.26    1.40
   1  -8   0   20.56    1.26
  -1  -8   1   33.64    1.01
  -1   8  -1   35.62    1.70
  -1  -8   1   36.21    1.77
   1  -8  -1   34.76    1.20
   1  -8  -2   26.00    0.86
   1  -8  -2   25.49    0.80
  -1  -8   2   25.38    0.86
  -1   8  -2   23.28    1.46
  -1   8  -2   25.39    1.60
  -1  -8   2   25.26    0.86
  -1  -8   2   26.36    0.95
   1  -8  -2   25.84    1.04
  -1  -8   2   25.67    1.50
   1  -8  -2   27.59    1.47
  -1   8  -3  120.04    3.61
   1  -8  -3  121.81    3.27
  -1  -8   3  123.39    3.49
  -1  -8   3  117.72    2.36
   1  -8  -3  114.80    2.59
  -1  -8   3  118.03    2.25
  -1  -8   3  116.17    2.23
  -1   8  -3  120.49    3.58
   1  -8  -3  117.99    2.15
  -1  -8   3  119.01    2.39
  -1  -8   3  111.25    2.23
  -1   8  -3  120.37    2.11
  -1   8  -3  114.98    2.19
  -1  -8   4  108.19    2.29
  -1   8  -4  105.12    3.40
   1  -8  -4  107.04    2.04
  -1   8  -4  109.43    3.53
  -1  -8   4  108.32    2.33
  -1  -8   4  112.95    3.37
   1  -8  -4  113.58    3.15
   1  -8  -4  108.11    2.04
  -1  -8   4  108.41    2.30
  -1  -8   4  109.90    2.15
   1  -8  -4  108.86    2.52
  -1   8  -4  112.34    2.06
  -1  -8   4  107.69    2.20
  -1   8  -4  109.62    2.04
  -1   8  -4  111.80    2.16
  -1  -8   4  107.05    2.15
   1  -8  -4  110.14    2.17
  -1  -8   5  152.73    2.92
  -1   8  -5  159.80    2.97
  -1   8  -5  158.68    2.76
  -1   8  -5  154.76    2.85
   1  -8  -5  154.31    2.69
  -1   8  -5  152.78    4.50
   1  -8  -5  158.19    2.87
  -1   8  -5  145.53    4.17
   1   8   5  155.38    4.11
  -1   8  -5  156.93    3.07
  -1  -8   5  161.71    3.02
  -1  -8   5  155.23    3.06
  -1   8  -5  160.69    3.19
   1  -8  -5  153.68    2.76
  -1  -8   5  161.10    3.05
  -1   8  -5  161.97    4.57
   1  -8  -5  157.69    3.28
  -1  -8   5  156.42    2.81
  -1  -8   5  158.50    4.19
   1  -8  -5  162.88    3.94
   1  -8  -6   29.46    1.13
  -1   8  -6   30.75    2.00
   1  -8  -6   28.29    0.87
  -1   8  -6   30.32    1.05
   1  -8  -6   29.67    1.02
  -1   8  -6   29.88    0.97
  -1   8  -6   29.49    1.08
  -1   8  -6   28.45    1.14
  -1  -8   6   29.97    1.10
  -1  -8   6   29.93    1.17
   1  -8  -6   31.09    1.57
  -1  -8   6   29.24    1.68
   1  -8  -6   30.40    1.00
  -1   8  -6   28.11    1.92
  -1   8  -6   26.15    1.61
   1   8   6   29.62    1.64
  -1  -8   6   30.08    0.97
   1  -8  -6   28.32    1.26
  -1   8  -7   91.20    2.08
  -1   8  -7   86.17    3.52
  -1   8  -7   92.79    2.22
   1  -8  -7   92.41    1.99
  -1   8  -7   91.64    2.25
  -1  -8   7   90.88    2.13
  -1  -8   7   89.20    2.22
  -1   8  -7   88.41    2.05
   1  -8  -7   90.75    1.97
  -1  -8   7   86.93    2.17
   1  -8  -7   92.80    2.01
   1  -8  -7   89.08    2.39
  -1   8  -7   92.84    2.15
  -1   8  -7   91.45    2.15
  -1   8  -7   91.27    1.97
  -1  -8   7   92.71    2.17
   1  -8  -7   88.28    2.15
  -1   8  -8   42.65    1.42
   1  -8  -8   42.31    1.24
   1  -8  -8   40.55    1.10
  -1   8  -8   38.50    2.40
  -1  -8   8   40.33    1.34
  -1   8  -8   44.23    1.49
   1  -8  -8   42.57    1.52
  -1   8  -8   43.14    1.36
   1  -8  -8   42.52    1.24
  -1   8  -8   39.63    1.24
   1  -8  -8   43.64    1.32
  -1  -8   8   41.79    1.44
   1  -8  -8   43.40    1.60
  -1   8  -8   41.05    1.36
  -1   8  -8   41.60    1.41
  -1   8  -8   42.84    1.29
  -1  -8   8   41.48    1.40
   1  -8  -8   42.33    1.38
  -1   8  -9   93.18    2.19
   1  -8  -9   88.45    1.92
   1  -8  -9   90.40    2.13
  -1  -8   9   91.49    2.11
  -1   8  -9   92.88    2.31
  -1  -8   9   92.73    2.28
   1  -8  -9   97.08    2.14
   1  -8  -9   93.95    2.47
  -1   8  -9   90.58    2.17
  -1  -8   9   92.89    2.31
   1  -8  -9   92.08    1.97
  -1   8  -9   89.97    2.08
  -1  -8   9   90.57    2.22
   1  -8  -9   91.49    2.34
  -1  -8  10  190.68    3.38
   1  -8 -10  189.16    3.70
  -1  -8  10  189.85    3.65
  -1   8 -10  184.33    3.50
   1  -8 -10  191.80    3.47
  -1  -8  10  190.34    3.60
  -1   8 -10  187.90    3.49
   1  -8 -10  194.08    3.82
  -1   8 -10  189.50    3.40
  -1  -8  10  190.88    3.58
  -1   8 -10  184.75    3.44
  -1  -8  11   12.87    0.79
  -1   8 -11   12.56    0.63
   1  -8 -11   12.32    0.75
  -1  -8  11   13.29    0.78
   1  -8 -11   12.49    0.86
  -1   8 -11   11.60    0.67
  -1   8 -11   12.73    0.74
  -1  -8  11   11.71    0.59
  -1   8 -11   11.79    0.68
   1  -8 -11   12.28    0.79
  -1   8 -11   12.07    0.73
  -1   8 -12   60.84    1.36
  -1  -8  12   68.81    1.65
  -1   8 -12   63.05    1.56
  -1   8 -12   64.20    1.39
   1  -8 -12   66.38    1.64
  -1  -8  12   67.73    1.60
   1  -8 -12   69.79    1.76
  -1   8 -12   64.46    1.55
  -1   8 -13    7.39    0.50
  -1   8 -13    5.97    0.32
  -1   8 -13    7.20    0.46
  -1  -8  13    7.85    0.49
   1  -8 -13    7.40    0.48
  -1   8 -13    7.18    0.50
   1  -8 -13    8.00    0.54
  -1  -8  13    7.63    0.44
   1  -9  13    3.06    0.26
   1  -9  13    3.13    0.30
   1   9 -13    3.02    0.29
   1   9 -13    3.04    0.30
   1   9 -13    2.78    0.31
   1   9 -13    2.55    0.24
   1   9 -12    1.06    0.33
   1  -9  12    0.53    0.30
   1   9 -12    0.66    0.26
  -1  -9 -12    0.58    0.35
   1   9 -12    1.03    0.30
   1   9 -12    1.09    0.32
   1  -9  12    0.57    0.20
   1  -9  12    0.53    0.32
   1   9 -11    5.82    0.55
   1  -9  11    5.88    0.52
  -1  -9 -11    5.74    0.58
   1   9 -11    5.22    0.50
  -1  -9 -11    5.16    0.56
   1  -9  11    6.22    0.51
   1   9 -11    6.21    0.51
   1   9 -11    6.28    0.53
   1  -9  11    6.22    0.46
   1   9 -11    4.98    0.50
   1  -9  10   34.16    1.12
   1   9 -10   36.54    1.25
   1   9 -10   36.13    1.24
   1  -9  10   36.50    1.19
   1   9 -10   33.79    1.25
   1  -9  10   34.36    1.19
  -1  -9 -10   34.73    1.24
  -1  -9 -10   32.02    1.18
   1   9 -10   35.28    1.21
  -1  -9 -10   33.64    1.17
   1   9 -10   35.96    1.24
  -1  -9 -10   32.68    1.29
  -1  -9  -9   85.04    2.08
   1   9  -9   83.71    2.05
   1   9  -9   84.74    2.16
  -1  -9  -9   81.51    1.91
   1   9  -9   85.61    2.12
   1  -9   9   81.71    1.96
   1  -9   9   81.45    2.05
   1   9  -9   85.53    2.18
  -1  -9  -9   81.97    2.06
   1  -9   9   82.53    2.04
  -1  -9  -9   81.70    2.21
   1  -9   9   86.35    2.02
  -1  -9  -9   86.39    2.15
  -1  -9  -8  122.19    2.70
   1   9  -8  123.16    2.64
   1   9  -8  113.18    4.07
   1   9  -8  122.00    2.77
  -1  -9  -8  123.61    2.56
  -1  -9  -8  114.53    2.40
   1   9  -8  126.45    2.73
   1  -9   8  117.93    2.56
   1  -9   8  122.43    2.57
   1   9  -8  122.25    2.78
  -1  -9  -8  122.99    2.67
   1   9  -8  117.14    4.10
  -1  -9  -8  124.27    2.77
   1  -9   8  120.94    2.27
   1   9  -8  124.17    2.73
  -1  -9  -8  122.91    2.88
  -1  -9  -7   96.42    2.38
  -1  -9  -7   93.64    2.31
   1   9  -7   89.93    3.51
   1  -9   7   91.09    2.12
   1   9  -7   91.49    2.35
   1  -9   7   94.20    2.19
   1   9  -7   91.70    2.26
   1   9  -7   95.19    2.19
  -1  -9  -7   96.75    2.19
   1   9  -7   95.13    2.38
  -1  -9  -7   98.05    2.24
   1   9  -7   92.77    3.53
  -1  -9  -7   96.22    2.47
   1  -9   7   92.61    1.94
   1   9  -7   92.88    2.27
  -1  -9  -7   91.49    2.03
  -1  -9  -7   91.32    2.08
   1   9  -6   85.90    2.07
   1   9  -6   86.91    1.85
   1   9  -6   91.68    2.08
   1  -9   6   87.25    1.90
   1   9  -6   83.86    2.96
  -1   9   6   88.76    3.22
  -1  -9  -6   89.55    2.23
  -1  -9  -6   89.12    2.01
  -1  -9  -6   88.31    2.05
   1   9  -6   85.20    3.33
   1   9  -6   87.02    2.15
   1  -9   6   92.47    2.12
  -1  -9  -6   88.64    2.09
   1   9  -6   90.55    2.28
  -1  -9  -6   87.16    2.07
   1   9  -6   85.83    3.30
   1   9  -6   89.38    3.40
  -1  -9  -6   89.76    2.37
   1   9  -6   86.98    2.15
  -1  -9  -6   85.82    3.12
   1   9  -5  101.97    2.24
   1  -9   5  106.47    2.18
   1  -9   5  107.07    2.24
   1  -9   5  102.37    2.11
   1   9  -5  106.82    2.23
   1   9  -5   99.43    3.34
  -1   9   5   97.54    3.51
  -1  -9  -5  102.62    2.42
  -1  -9  -5  103.06    2.27
  -1  -9  -5  106.93    2.25
   1  -9   5  101.63    2.05
   1   9  -5   99.54    3.49
   1   9  -5  104.09    2.34
  -1  -9  -5  107.73    2.31
   1   9  -5  105.45    2.46
  -1  -9  -5  100.81    2.24
   1   9  -5  105.54    3.54
   1   9  -5   99.74    3.61
  -1  -9  -5  100.77    2.54
   1   9  -5  104.76    2.35
   1  -9   5  102.42    3.18
  -1  -9  -5  102.50    3.48
   1   9  -4  100.10    2.12
   1  -9   4   98.23    2.08
   1  -9   4   99.76    2.04
   1   9  -4   97.94    2.06
   1   9  -4   92.37    3.23
  -1   9   4   99.10    3.53
  -1  -9  -4   96.91    2.31
  -1  -9  -4   98.80    2.19
  -1  -9  -4  100.79    2.15
   1  -9   4   99.29    1.99
   1   9  -4   96.76    3.29
   1   9  -4   88.30    2.14
   1  -9   4  102.10    2.19
  -1   9   4   96.94    1.99
   1   9  -4   99.26    2.33
  -1  -9  -4   94.71    2.10
   1   9  -4   98.29    3.25
  -1  -9  -4   96.52    2.12
  -1  -9  -4   94.76    2.41
  -1  -9  -4  102.34    3.45
   1  -9   4  102.95    3.14
   1   9  -3  202.48    3.47
   1  -9   3  196.67    3.43
   1  -9   3  206.04    3.45
   1   9  -3  207.86    3.44
  -1   9   3  206.84    5.37
  -1  -9  -3  201.99    3.78
  -1  -9  -3  200.05    3.60
  -1  -9  -3  208.41    3.57
  -1  -9  -3  197.33    3.56
   1   9  -3  205.20    3.61
  -1  -9  -3  198.46    3.49
   1  -9   3  202.09    3.58
   1  -9   3  197.12    3.47
  -1  -9  -3  211.19    3.59
  -1  -9  -3  197.26    3.47
   1  -9   3  201.87    4.80
  -1  -9  -3  203.80    5.18
   1  -9   3  205.18    3.40
   1   9  -3  201.83    4.89
   1   9  -3  204.57    4.80
   1  -9   2   29.15    1.00
  -1   9   2   27.76    1.82
   1   9  -2   27.63    0.91
  -1  -9  -2   28.80    1.01
   1  -9   2   27.96    0.99
   1  -9   2   26.88    1.56
  -1  -9  -2   27.38    1.74
  -1  -9  -2   28.69    1.02
   1  -9   2   27.27    0.92
  -1  -9  -2   29.18    1.02
   1   9  -2   29.13    1.57
   1  -9   2   27.81    0.92
   1   9  -2   27.19    1.48
  -1  -9  -2   31.29    1.06
   1   9  -2   28.26    0.89
   1  -9   2   27.82    0.94
  -1   9   1   34.46    2.03
   1  -9   1   35.07    1.00
  -1  -9  -1   37.29    1.14
   1   9  -1   37.40    1.66
   1  -9   1   36.72    1.05
   1  -9   1   34.20    1.02
   1  -9   1   35.37    1.82
  -1  -9  -1   34.72    1.13
   1  -9   1   35.84    1.11
  -1  -9  -1   36.17    1.17
   1  -9   1   34.67    1.11
  -1  -9  -1   36.97    1.13
  -1  -9  -1   35.91    1.18
   1  -9   0   24.49    0.83
  -1  -9   0   25.56    0.93
  -1  -9   0   25.73    0.93
   1  -9   0   26.44    0.94
   1  -9   0   25.89    1.53
  -1  -9   0   24.73    1.64
   1  -9   0   23.80    0.81
  -1   9   0   26.61    1.45
   1  -9   0   25.83    0.87
  -1  -9   0   26.20    0.95
   1  -9   0   26.62    0.90
  -1  -9   0   24.37    0.97
   1  -9   0   25.54    0.91
  -1   9   0   23.50    1.69
  -1   9  -1   35.04    1.00
  -1  -9   1   35.48    1.11
   1  -9  -1   33.92    1.09
  -1  -9   1   33.60    1.02
  -1   9  -1   36.22    0.92
   1  -9  -1   34.16    1.04
  -1  -9   1   35.98    1.19
  -1  -9   1   35.76    1.11
  -1  -9   1   35.18    1.11
  -1  -9   1   36.14    1.10
  -1  -9   1   34.77    1.09
   1  -9  -1   34.97    0.97
  -1   9  -1   37.41    1.84
  -1  -9   1   34.90    1.10
  -1  -9   1   37.80    1.98
   1  -9  -1   35.94    1.06
  -1   9  -2   27.91    0.91
   1  -9  -2   28.50    1.00
  -1  -9   2   26.77    0.95
  -1  -9   2   31.82    1.04
  -1   9  -2   27.70    0.83
  -1  -9   2   27.31    0.94
  -1  -9   2   29.54    1.04
  -1   9  -2   28.48    1.84
  -1  -9   2   28.83    1.02
   1  -9  -2   28.06    1.62
  -1  -9   2   28.82    1.77
   1  -9  -2   26.82    0.80
   1  -9  -2   28.96    0.95
  -1  -9   2   28.67    0.99
  -1  -9   2   28.03    1.06
  -1   9  -2   30.24    1.76
   1  -9  -2   28.69    0.93
  -1  -9   2   27.67    0.99
  -1   9  -3  203.14    3.30
  -1  -9   3  203.55    3.54
  -1   9  -3  204.53    3.35
  -1   9  -3  206.02    5.36
  -1  -9   3  202.05    3.65
   1  -9  -3  216.46    4.95
  -1  -9   3  206.42    5.16
   1  -9  -3  207.85    3.56
  -1  -9   3  197.48    3.53
  -1   9  -3  207.34    3.46
  -1  -9   3  200.30    3.66
   1  -9  -3  203.12    3.45
  -1  -9   3  209.29    3.56
  -1   9  -3  206.45    5.23
   1  -9  -3  205.08    3.43
  -1  -9   4  103.22    2.29
  -1   9  -4   96.64    1.94
  -1  -9   4   96.33    2.14
  -1  -9   4   98.56    2.27
  -1   9  -4   98.13    3.49
   1   9   4   98.45    3.36
   1  -9  -4   98.32    1.98
  -1  -9   4   98.29    2.25
  -1  -9   4  103.23    3.41
   1  -9  -4  103.26    3.21
  -1  -9   4   97.99    2.10
  -1   9  -4  103.47    2.10
   1  -9  -4   99.40    2.01
  -1   9  -4   95.47    3.49
   1  -9  -4   96.15    2.00
  -1  -9   4  102.11    2.13
   1  -9  -4   97.27    2.48
  -1   9  -5  105.38    2.20
  -1   9  -5  102.64    3.75
   1  -9  -5   99.89    2.06
   1  -9  -5  103.67    2.21
  -1   9  -5   99.90    2.04
  -1   9  -5  103.72    2.27
  -1  -9   5  103.45    2.28
  -1   9  -5  103.30    2.40
  -1  -9   5  104.09    2.36
  -1  -9   5  103.48    2.38
  -1   9  -5  106.53    2.52
   1  -9  -5  104.87    2.11
  -1  -9   5  102.65    2.36
  -1  -9   5   97.20    3.38
   1  -9  -5  102.96    3.23
  -1   9  -5   96.28    3.45
   1   9   5  106.64    3.48
  -1  -9   5  102.15    2.16
   1  -9  -5  102.40    2.59
  -1   9  -6   83.99    3.10
  -1   9  -6   90.43    2.13
  -1   9  -6   90.20    1.92
  -1   9  -6   91.98    2.06
   1  -9  -6   88.09    1.85
  -1   9  -6   88.63    3.58
   1  -9  -6   89.94    2.03
   1  -9  -6   91.86    2.22
  -1   9  -6   90.70    2.25
  -1  -9   6   90.64    2.18
  -1  -9   6   89.38    2.23
  -1   9  -6   89.45    2.30
  -1  -9   6   91.44    2.23
   1  -9  -6   92.08    2.00
   1  -9  -6   85.70    2.90
   1  -9  -6   90.95    2.40
  -1  -9   6   89.86    1.97
   1  -9  -6   89.38    2.01
   1  -9  -7   95.41    2.27
  -1   9  -7   92.17    3.73
  -1   9  -7   96.12    2.17
  -1   9  -7   92.71    2.27
   1  -9  -7   96.08    1.99
   1  -9  -7   97.93    2.12
  -1  -9   7   95.84    2.26
  -1   9  -7  100.74    2.37
  -1  -9   7   96.84    2.35
  -1   9  -7   96.53    2.42
   1  -9  -7   92.36    2.07
  -1  -9   7   92.61    1.99
   1  -9  -7   93.55    2.48
  -1   9  -7   90.86    2.20
  -1   9  -7   90.95    2.21
  -1  -9   7   91.60    2.23
  -1   9  -7   94.53    2.02
   1  -9  -7   93.76    2.08
  -1   9  -7   93.79    2.18
   1  -9  -8  120.93    2.62
  -1   9  -8  122.35    2.60
  -1   9  -8  119.81    4.35
   1  -9  -8  120.84    2.81
  -1   9  -8  121.17    2.66
   1  -9  -8  125.11    2.48
  -1   9  -8  124.07    2.75
  -1  -9   8  125.45    2.65
  -1  -9   8  118.15    2.72
  -1   9  -8  116.97    2.79
  -1  -9   8  123.08    2.73
   1  -9  -8  123.10    2.54
   1  -9  -8  126.81    2.95
  -1   9  -8  124.71    2.66
  -1  -9   8  126.52    2.72
  -1   9  -8  125.62    2.47
  -1   9  -8  121.16    2.64
  -1   9  -8  119.38    2.48
   1  -9  -8  124.40    2.48
  -1  -9   9   83.15    1.98
  -1   9  -9   84.36    2.13
   1  -9  -9   80.45    1.80
   1  -9  -9   87.46    2.22
  -1   9  -9   83.33    2.01
   1  -9  -9   84.06    1.86
  -1   9  -9   79.90    1.95
   1  -9  -9   84.98    1.97
  -1  -9   9   82.17    2.09
  -1   9  -9   83.37    2.03
   1  -9  -9   84.24    2.26
   1  -9  -9   78.91    1.94
  -1  -9   9   83.67    2.08
  -1   9  -9   81.33    1.87
  -1   9  -9   84.18    2.01
  -1  -9  10   34.82    1.24
   1  -9 -10   34.70    1.17
   1  -9 -10   33.38    1.33
  -1   9 -10   34.47    1.15
   1  -9 -10   35.35    1.28
  -1  -9  10   32.14    1.22
  -1  -9  10   33.59    1.09
  -1   9 -10   35.24    1.24
  -1   9 -10   32.07    1.12
  -1   9 -10   33.00    0.97
  -1  -9  11    6.59    0.58
  -1  -9  11    5.29    0.53
   1  -9 -11    5.95    0.53
  -1   9 -11    5.23    0.46
   1  -9 -11    6.07    0.57
  -1   9 -11    5.89    0.39
  -1  -9  11    5.77    0.41
  -1   9 -11    5.40    0.53
  -1   9 -11    5.42    0.43
   1  -9 -11    5.17    0.59
  -1   9 -11    5.28    0.47
  -1   9 -12    0.74    0.28
   1  -9 -12    0.82    0.33
   1  -9 -12    0.49    0.36
   1  -9 -12    1.10    0.34
  -1   9 -12    0.85    0.30
  -1  -9  12    0.87    0.33
  -1  -9  12    0.77    0.32
  -1  -9  13    2.78    0.28
  -1  -9  13    2.07    0.22
  -1   9 -13    2.65    0.29
   1  10 -12    5.44    0.36
   1 -10  12    5.49    0.38
   1  10 -12    5.12    0.36
   1  10 -12    5.57    0.35
   1  10 -11    7.74    0.53
   1 -10  11    8.47    0.54
   1  10 -11    8.02    0.52
   1  10 -11    8.68    0.53
   1  10 -11    8.11    0.50
   1 -10  11    8.62    0.53
   1 -10  11    8.32    0.47
   1  10 -11    8.03    0.46
   1  10 -10    1.75    0.41
   1 -10  10    1.44    0.39
   1  10 -10    1.91    0.40
   1  10 -10    1.48    0.36
   1  10 -10    1.61    0.39
   1 -10  10    1.34    0.35
   1 -10  10    1.19    0.38
   1 -10  10    1.36    0.38
  -1 -10 -10    1.25    0.38
   1  10  -9    0.44    0.36
   1  10  -9    0.60    0.36
   1  10  -9    0.20    0.37
   1 -10   9    0.27    0.36
   1 -10   9    0.47    0.34
   1  10  -9    0.08    0.38
  -1 -10  -9    0.12    0.36
  -1 -10  -9    0.22    0.42
  -1 -10  -9    0.18    0.42
   1  10  -9    0.55    0.40
  -1 -10  -9    0.57    0.38
   1 -10   9    0.17    0.37
  -1 -10  -8   39.67    1.37
   1  10  -8   40.28    1.30
   1  10  -8   39.87    1.41
  -1 -10  -8   40.74    1.32
   1  10  -8   41.13    1.36
   1 -10   8   42.06    1.33
   1 -10   8   41.18    1.34
   1  10  -8   41.24    1.43
  -1 -10  -8   39.16    1.34
   1 -10   8   39.40    1.32
  -1 -10  -8   40.04    1.49
   1 -10   8   39.81    1.08
   1  10  -8   43.47    1.41
  -1 -10  -8   39.56    1.41
   1 -10   8   40.78    1.32
  -1 -10  -7  197.85    3.82
   1  10  -7  208.73    3.70
  -1 -10  -7  196.07    3.53
  -1 -10  -7  205.98    3.74
   1  10  -7  190.20    5.41
   1  10  -7  205.94    3.79
   1 -10   7  205.79    3.74
   1 -10   7  200.10    3.70
   1  10  -7  202.10    3.88
  -1 -10  -7  207.27    3.74
   1 -10   7  199.22    3.69
   1  10  -7  191.22    5.35
   1  10  -7  203.19    3.81
  -1 -10  -7  197.52    3.98
   1 -10   7  197.87    3.42
  -1 -10  -7  203.72    3.90
   1  10  -6  332.38    5.34
   1  10  -6  294.70    6.71
   1 -10   6  333.38    5.17
   1  10  -6  336.93    5.53
  -1 -10  -6  325.96    5.57
  -1 -10  -6  327.23    5.37
  -1 -10  -6  321.20    5.29
   1  10  -6  333.93    5.47
   1 -10   6  336.48    5.44
   1  10  -6  305.18    7.24
   1 -10   6  329.76    5.38
   1  10  -6  318.87    5.57
   1 -10   6  332.14    5.39
  -1 -10  -6  328.42    5.37
  -1 -10  -6  298.14    6.93
   1  10  -6  307.55    7.19
  -1 -10  -6  336.66    5.45
   1 -10   5  117.65    2.38
   1  10  -5  120.00    2.44
   1  10  -5  108.21    3.67
  -1  10   5  109.24    3.89
   1 -10   5  120.51    2.43
   1  10  -5  116.91    2.45
  -1 -10  -5  111.73    2.65
  -1 -10  -5  114.75    2.52
  -1 -10  -5  117.73    2.50
   1 -10   5  119.88    2.32
   1  10  -5  103.91    3.70
   1  10  -5  116.68    2.56
   1 -10   5  115.16    2.47
   1  10  -5  116.23    2.68
   1 -10   5  117.51    2.48
  -1 -10  -5  117.60    2.48
   1  10  -5  111.85    3.74
   1 -10   5  114.41    3.57
  -1 -10  -5  107.51    3.79
   1  10  -5  117.02    2.58
   1 -10   4  164.86    4.44
  -1 -10  -4  167.43    4.85
   1  10  -4  147.93    4.50
  -1  10   4  160.39    4.88
   1  10  -4  167.12    3.07
   1 -10   4  166.13    3.02
   1  10  -4  166.45    3.03
   1 -10   4  164.82    3.03
  -1 -10  -4  164.70    3.22
  -1 -10  -4  167.31    3.17
   1 -10   4  164.39    2.93
   1  10  -4  165.14    3.21
   1 -10   4  165.54    3.20
   1 -10   4  164.56    2.98
   1  10  -4  153.69    4.50
   1 -10   4  161.69    3.07
   1  10  -4  163.29    3.35
  -1 -10  -4  157.66    3.05
   1 -10   4  161.59    3.08
   1  10  -4  165.01    4.50
  -1 -10  -4  160.06    3.11
   1  10  -4  166.41    3.21
  -1  10   4  161.69    2.96
  -1 -10  -4  170.83    3.24
   1 -10   3   14.70    0.75
   1  10  -3   15.51    0.72
   1 -10   3   15.43    0.73
   1  10  -3   14.82    0.73
  -1 -10  -3   14.72    0.86
   1 -10   3   14.92    0.71
  -1 -10  -3   15.71    0.83
   1  10  -3   14.04    0.78
   1 -10   3   15.40    0.81
  -1 -10  -3   13.61    0.71
   1 -10   3   15.85    0.78
   1 -10   3   15.81    0.75
   1  10  -3   15.32    1.29
   1 -10   3   14.39    0.70
  -1 -10  -3   15.34    0.84
   1 -10   3   15.21    0.74
  -1 -10  -3   15.18    1.45
   1 -10   3   16.18    1.34
  -1  10   3   15.06    1.51
   1  10  -3   16.20    1.46
  -1 -10  -3   14.42    0.80
   1  10  -2   90.78    3.02
   1 -10   2   97.59    2.03
   1 -10   2   93.71    2.03
   1  10  -2   93.59    1.99
   1 -10   2   90.13    1.93
   1  10  -2   92.87    2.12
   1 -10   2   96.22    2.14
  -1 -10  -2   91.70    2.11
  -1  10   2   93.57    3.62
   1  10  -2   86.55    3.32
  -1 -10  -2   97.34    2.17
   1 -10   2   92.62    1.97
   1 -10   2   97.33    2.07
  -1 -10  -2   98.09    2.19
   1 -10   2   96.83    3.28
  -1 -10  -2   94.56    3.53
  -1 -10  -1   80.88    1.97
   1 -10   1   81.20    1.90
   1 -10   1   83.89    1.83
   1 -10   1   77.95    1.77
  -1  10   1   74.83    3.23
  -1 -10  -1   81.51    1.93
   1 -10   1   81.43    1.77
   1 -10   1   85.58    3.05
  -1 -10  -1   81.50    1.96
   1 -10   1   78.56    1.70
   1 -10   1   82.64    1.94
  -1 -10  -1   81.05    1.93
  -1 -10   0    3.84    0.49
  -1 -10   0    4.59    0.51
   1 -10   0    5.37    0.46
   1 -10   0    4.78    0.46
   1 -10   0    4.63    0.48
  -1 -10   0    5.03    0.53
   1 -10   0    6.59    0.56
  -1  10   0    5.31    0.42
   1 -10   0    5.38    0.39
   1 -10   0    4.11    0.43
  -1  10   0    3.66    0.92
  -1 -10   0    3.25    0.84
   1 -10   0    4.90    0.82
   1 -10   0    4.47    0.47
  -1 -10   1   76.88    1.76
   1 -10  -1   81.99    1.82
  -1 -10   1   79.30    1.84
  -1 -10   1   82.02    3.21
   1 -10  -1   75.71    1.68
  -1 -10   1   82.19    1.90
  -1  10  -1   80.21    1.73
   1 -10  -1   81.36    1.93
  -1 -10   1   80.86    1.92
  -1 -10   1   82.22    1.95
   1 -10  -1   82.24    1.85
  -1 -10   1   82.31    2.02
   1 -10  -1   76.52    1.80
  -1 -10   2   92.86    2.05
  -1 -10   2   96.75    2.27
   1 -10  -2   94.58    2.03
  -1  10  -2   89.62    3.24
  -1 -10   2   93.19    2.08
   1 -10  -2   96.98    2.15
  -1  10  -2   95.93    1.99
  -1 -10   2   91.93    2.11
  -1 -10   2   95.72    2.14
   1 -10  -2   96.40    2.05
  -1 -10   2   94.86    2.13
  -1 -10   2   96.66    3.51
   1 -10  -2   95.36    3.27
   1 -10  -2   92.07    1.85
  -1 -10   2   97.72    2.17
   1 -10  -2   96.21    2.06
  -1  10  -2   87.75    3.49
   1  10   2   95.94    3.51
  -1  10  -3   14.99    0.72
   1 -10  -3   15.49    0.84
  -1 -10   3   13.39    0.77
  -1  10  -3   14.87    1.36
   1 -10  -3   15.24    0.75
  -1 -10   3   15.48    0.78
  -1 -10   3   14.84    0.86
  -1 -10   3   13.62    0.78
   1 -10  -3   14.55    0.76
  -1 -10   3   14.23    0.79
  -1 -10   3   16.59    1.47
   1 -10  -3   17.44    1.40
   1 -10  -3   15.40    0.75
  -1 -10   3   15.44    0.80
   1  10   3   14.70    1.39
  -1  10  -3   15.88    1.53
  -1 -10   4  161.19    3.05
  -1  10  -4  155.73    4.75
   1 -10  -4  162.45    2.98
  -1  10  -4  165.37    3.03
  -1  10  -4  163.68    2.83
  -1  10  -4  160.61    3.11
  -1 -10   4  162.44    3.12
  -1  10  -4  167.10    3.30
  -1 -10   4  164.82    3.25
   1 -10  -4  170.08    3.09
  -1 -10   4  163.76    3.23
   1 -10  -4  160.05    2.89
   1 -10  -4  168.23    4.51
  -1 -10   4  170.50    4.81
  -1 -10   4  161.21    3.08
   1 -10  -4  159.57    2.96
   1  10   4  158.56    4.66
  -1  10  -4  156.97    4.80
  -1  10  -5  117.68    2.41
  -1  10  -5  114.98    2.49
  -1  10  -5  116.58    2.23
  -1 -10   5  116.89    2.52
   1 -10  -5  119.06    2.49
  -1  10  -5  111.36    4.03
   1 -10  -5  110.92    2.29
  -1 -10   5  120.49    2.67
  -1  10  -5  116.98    2.63
  -1 -10   5  114.44    2.59
  -1  10  -5  115.96    2.74
   1 -10  -5  117.52    2.33
  -1 -10   5  120.31    2.61
  -1 -10   5  113.62    3.84
   1 -10  -5  114.60    3.61
  -1  10  -5  106.54    3.79
   1  10   5  110.88    3.77
   1 -10  -5  110.08    2.24
  -1 -10   5  115.84    2.43
  -1  10  -6  335.41    5.46
  -1 -10   6  330.45    5.49
  -1  10  -6  337.43    5.14
   1 -10  -6  337.27    5.59
  -1  10  -6  330.03    5.36
   1 -10  -6  334.17    5.25
   1 -10  -6  334.67    5.38
  -1  10  -6  316.67    7.69
  -1 -10   6  332.87    5.58
  -1  10  -6  326.15    5.59
  -1 -10   6  337.22    5.60
  -1  10  -6  338.49    5.75
   1 -10  -6  335.84    5.26
  -1 -10   6  339.03    5.60
   1 -10  -6  301.92    6.68
  -1 -10   6  322.33    5.26
   1 -10  -6  342.19    5.37
  -1  10  -6  328.84    5.47
  -1  10  -6  325.08    5.18
   1 -10  -7  203.07    3.78
  -1  10  -7  202.29    3.64
  -1  10  -7  190.44    5.64
   1 -10  -7  197.98    3.94
  -1  10  -7  206.20    3.81
   1 -10  -7  199.44    3.45
   1 -10  -7  204.22    3.62
  -1  10  -7  204.89    3.84
  -1 -10   7  200.16    3.77
  -1 -10   7  200.53    3.84
  -1  10  -7  210.11    3.99
  -1 -10   7  206.91    3.84
   1 -10  -7  202.46    3.56
  -1 -10   7  195.87    3.44
   1 -10  -7  197.80    4.03
  -1  10  -7  203.88    3.45
  -1  10  -7  206.84    3.72
  -1  10  -7  196.67    3.65
  -1  10  -7  190.78    3.49
   1 -10  -7  204.48    3.60
   1 -10  -8   39.84    1.45
  -1  10  -8   41.34    1.30
  -1  10  -8   40.75    1.33
   1 -10  -8   39.38    1.22
   1 -10  -8   38.84    1.30
  -1 -10   8   40.12    1.34
  -1  10  -8   42.29    1.41
  -1 -10   8   40.82    1.40
  -1  10  -8   41.59    1.45
   1 -10  -8   39.42    1.26
  -1  10  -8   40.17    1.33
   1 -10  -8   39.73    1.51
  -1  10  -8   42.41    1.19
  -1 -10   8   40.15    1.37
  -1  10  -8   38.51    1.19
   1 -10  -8   41.71    1.26
  -1 -10   9    0.91    0.42
   1 -10  -9    0.87    0.44
  -1 -10   9    0.10    0.40
  -1 -10   9    0.52    0.35
  -1  10  -9    0.41    0.41
  -1 -10   9    0.37    0.39
  -1  10  -9    0.37    0.28
  -1  10  -9    0.25    0.33
  -1  10  -9    0.58    0.39
   1 -10  -9    0.31    0.32
  -1  10  -9    0.49    0.36
   1 -10  -9    0.35    0.39
  -1  10  -9    0.44    0.36
   1 -10  -9    1.26    0.50
  -1  10 -10    1.41    0.35
   1 -10 -10    1.22    0.39
  -1 -10  10    2.00    0.43
  -1  10 -10    1.94    0.41
   1 -10 -10    1.45    0.42
  -1 -10  10    1.35    0.33
  -1  10 -10    1.51    0.31
  -1  10 -10    1.11    0.36
   1 -10 -11    8.78    0.54
  -1 -10  11    7.89    0.54
   1 -10 -11    7.78    0.54
  -1 -10  11    7.85    0.41
  -1  10 -11    8.36    0.54
  -1  10 -11    8.56    0.47
  -1  10 -11    7.20    0.37
  -1 -10  12    5.38    0.38
  -1 -10  12    5.45    0.37
  -1  10 -12    5.29    0.37
  -1  10 -12    5.53    0.38
   1  11 -11    9.14    0.45
   1 -11  11    9.48    0.48
   1  11 -11    9.85    0.46
   1  11 -11    8.30    0.41
   1 -11  11    8.28    0.37
   1 -11  11    9.06    0.43
   1  11 -10    3.25    0.39
   1 -11  10    3.87    0.41
   1  11 -10    2.95    0.28
  -1 -11 -10    3.04    0.38
   1 -11  10    3.38    0.37
   1  11 -10    3.19    0.37
   1  11 -10    3.41    0.38
   1  11 -10    3.32    0.37
   1 -11  10    3.25    0.37
   1  11  -9    4.14    0.43
   1 -11   9    4.08    0.47
   1 -11   9    4.25    0.46
   1  11  -9    4.02    0.43
   1  11  -9    4.62    0.49
   1 -11   9    3.68    0.43
   1  11  -9    4.01    0.46
   1 -11   9    4.05    0.46
  -1 -11  -9    3.99    0.49
   1  11  -9    3.97    0.47
   1  11  -9    3.59    0.34
   1  11  -8   14.88    0.74
   1 -11   8   13.21    0.74
   1 -11   8   13.62    0.74
   1  11  -8   14.26    0.75
  -1 -11  -8   13.18    0.74
   1  11  -8   13.25    0.79
   1  11  -8   12.66    0.75
   1 -11   8   13.98    0.74
   1 -11   8   13.04    0.57
   1  11  -8   13.01    0.76
  -1 -11  -8   13.18    0.78
   1 -11   8   12.78    0.71
   1  11  -8   12.10    0.57
   1  11  -7   54.67    1.63
   1 -11   7   57.00    1.57
   1  11  -7   54.07    1.49
   1  11  -7   54.40    1.58
   1 -11   7   56.15    1.39
   1 -11   7   54.38    1.51
  -1 -11  -7   55.75    1.67
   1 -11   7   58.26    1.60
   1  11  -7   55.79    1.56
  -1 -11  -7   55.02    1.57
   1 -11   6   11.14    0.69
   1  11  -6   12.00    0.80
   1 -11   6   12.12    0.73
   1  11  -6   11.67    0.77
   1 -11   6   12.15    0.68
   1 -11   6   12.51    0.74
   1  11  -6   11.82    0.69
  -1 -11  -6   12.45    0.80
  -1 -11  -6   11.89    0.73
   1  11  -6   10.88    0.72
  -1 -11  -5   19.70    0.95
   1  11  -5   17.51    1.50
   1  11  -5   20.48    0.88
   1 -11   5   20.16    0.90
   1  11  -5   19.81    0.87
   1  11  -5   20.95    0.95
   1 -11   5   19.65    0.87
   1  11  -5   20.32    1.03
   1 -11   5   20.91    0.92
  -1 -11  -5   18.79    1.58
   1 -11   5   19.33    1.47
   1 -11   5   20.84    0.90
   1  11  -5   19.72    0.96
   1  11  -5   19.50    1.54
  -1  11   5   17.29    1.53
   1  11  -4  119.62    2.40
   1 -11   4  116.90    2.42
   1  11  -4  121.31    2.44
   1  11  -4  122.16    2.57
   1 -11   4  121.14    2.61
   1 -11   4  119.43    2.41
   1  11  -4  108.62    3.71
  -1 -11  -4  122.25    2.60
   1 -11   4  115.34    2.35
  -1 -11  -4  122.45    2.66
   1  11  -4  118.17    2.70
   1 -11   4  118.91    2.48
  -1 -11  -4  115.51    4.06
   1 -11   4  111.55    3.71
   1  11  -4  117.64    3.95
  -1  11   4  107.01    4.02
   1 -11   4  122.24    2.48
   1  11  -4  122.81    2.59
   1 -11   3    7.84    0.64
   1  11  -3    6.40    0.56
   1 -11   3    7.06    0.60
   1 -11   3    7.03    0.54
   1  11  -3    7.19    0.54
   1 -11   3    7.19    1.03
  -1  11   3    6.94    1.15
  -1 -11  -3    6.86    1.15
   1  11  -3    7.04    1.07
  -1 -11  -3    9.26    0.70
  -1  11   3    7.10    0.56
   1 -11   3    7.69    0.55
   1  11  -3    6.83    0.50
   1 -11   3    8.29    0.63
   1  11  -3    7.24    0.61
  -1 -11  -3    7.68    0.63
   1 -11   3    7.29    0.57
  -1 -11  -3    7.53    0.66
   1  11  -2   13.80    0.77
   1 -11   2   15.12    0.82
  -1 -11  -2   15.00    0.78
   1 -11   2   15.54    0.80
  -1 -11  -2   14.80    0.85
   1 -11   2   14.62    0.76
  -1 -11  -2   14.26    0.85
  -1 -11  -2   14.59    1.52
   1 -11   2   14.09    1.33
  -1 -11  -2   14.57    0.83
   1 -11   2   15.11    0.79
   1 -11   2   14.72    0.77
   1 -11   2   14.37    0.69
   1  11  -2   14.26    0.68
   1  11  -2   12.90    1.40
  -1  11   2   15.46    1.59
  -1  11   1   26.73    2.02
   1 -11   1   30.32    1.03
   1 -11   1   33.00    1.97
  -1 -11  -1   30.75    1.19
   1 -11   1   31.48    1.09
   1 -11   1   30.70    1.08
  -1 -11  -1   30.99    1.18
  -1 -11  -1   31.55    1.20
   1 -11   1   31.80    1.12
   1 -11   1   29.01    0.95
   1 -11   1   30.69    1.13
  -1 -11  -1   31.05    1.16
   1 -11   0  229.58    3.93
  -1 -11   0  240.30    6.21
   1 -11   0  236.52    5.84
   1 -11   0  239.65    4.07
   1 -11   0  226.45    3.87
  -1 -11   0  236.75    4.22
   1 -11   0  230.06    4.02
   1 -11   0  238.73    4.02
   1  11   0  229.41    6.08
  -1  11   0  219.32    6.18
  -1 -11   0  231.02    4.11
  -1 -11   0  236.04    4.16
   1 -11   0  233.98    4.14
  -1  11   0  230.18    3.77
   1 -11  -1   31.76    1.10
  -1 -11   1   30.05    2.06
  -1 -11   1   33.20    1.21
   1 -11  -1   30.41    1.11
  -1 -11   1   28.82    1.00
   1 -11  -1   27.78    1.02
  -1 -11   1   29.60    1.19
  -1 -11   1   29.88    1.12
   1 -11  -1   29.89    1.16
  -1  11  -1   30.85    0.99
  -1 -11   1   31.83    1.19
   1  11   1   28.86    2.03
  -1  11  -2   14.19    0.69
   1 -11  -2   15.46    0.85
  -1 -11   2   13.34    0.75
  -1 -11   2   14.08    0.80
   1 -11  -2   15.24    0.80
  -1 -11   2   13.29    0.72
  -1 -11   2   14.24    0.86
  -1 -11   2   14.02    0.73
   1 -11  -2   14.12    0.77
  -1 -11   2   13.32    0.74
  -1 -11   2   14.08    1.50
   1 -11  -2   15.21    1.38
  -1  11  -2   12.17    1.41
   1  11   2   13.26    1.42
   1 -11  -2   14.08    0.76
  -1 -11   2   14.57    0.82
  -1  11  -3    7.28    0.68
  -1 -11   3    7.13    0.67
   1 -11  -3    7.67    0.61
  -1  11  -3    7.04    0.54
  -1 -11   3    7.31    0.59
  -1  11  -3    6.87    0.58
  -1 -11   3    6.68    0.56
   1 -11  -3    6.76    0.59
  -1 -11   3    8.92    0.64
  -1  11  -3    7.50    1.18
   1  11   3    6.25    1.05
   1 -11  -3    6.46    1.00
  -1 -11   3    6.49    1.09
   1 -11  -3    9.21    0.71
  -1 -11   3    7.26    0.61
   1 -11  -3    6.55    0.56
  -1 -11   3    7.68    0.66
  -1  11  -4  113.09    4.06
   1  11   4  114.33    3.98
  -1 -11   4  114.81    2.46
   1 -11  -4  122.39    2.50
  -1  11  -4  112.50    3.95
   1 -11  -4  120.67    2.44
  -1  11  -4  121.73    2.43
  -1 -11   4  119.90    2.54
  -1  11  -4  120.83    2.52
  -1  11  -4  118.35    2.64
  -1 -11   4  119.65    2.59
  -1  11  -4  121.50    2.79
  -1 -11   4  120.41    2.61
   1 -11  -4  115.52    3.80
  -1 -11   4  118.83    4.04
   1 -11  -4  116.45    2.39
  -1 -11   4  120.90    2.55
   1 -11  -4  124.35    2.54
   1  11   5   21.07    1.62
  -1  11  -5   18.29    1.54
  -1  11  -5   20.25    0.74
  -1 -11   5   20.30    0.96
  -1  11  -5   18.99    0.90
   1 -11  -5   19.54    0.95
   1 -11  -5   18.39    0.87
  -1  11  -5   15.48    1.51
  -1 -11   5   20.38    0.97
  -1  11  -5   21.78    1.08
  -1 -11   5   19.87    0.97
   1 -11  -5   19.55    0.81
   1 -11  -5   18.88    1.48
  -1 -11   5   17.73    1.52
  -1 -11   5   21.06    0.93
  -1  11  -5   19.63    0.99
  -1 -11   5   20.27    1.00
  -1  11  -5   20.93    0.89
   1 -11  -5   19.88    0.92
  -1  11  -5   20.25    0.98
  -1  11  -6   12.10    0.71
   1 -11  -6   12.80    0.77
   1 -11  -6   13.29    0.72
   1 -11  -6   13.49    0.81
  -1  11  -6   11.24    0.77
  -1 -11   6   12.02    0.80
  -1 -11   6   11.80    0.77
  -1  11  -6   13.72    0.88
  -1 -11   6   11.59    0.77
   1 -11  -6   12.58    0.70
  -1  11  -6   12.10    0.76
  -1 -11   6   11.62    0.69
  -1  11  -6   12.38    0.59
  -1 -11   6   12.43    0.78
  -1  11  -6   12.27    0.75
  -1  11  -6   12.14    0.76
   1 -11  -7   53.51    1.69
  -1  11  -7   55.76    1.50
   1 -11  -7   55.80    1.57
  -1  11  -7   56.19    1.58
   1 -11  -7   55.47    1.51
   1 -11  -7   52.12    1.39
  -1  11  -7   56.05    1.61
  -1 -11   7   57.12    1.62
  -1 -11   7   56.05    1.62
  -1  11  -7   56.00    1.69
  -1 -11   7   56.58    1.63
   1 -11  -7   53.19    1.43
  -1 -11   7   53.03    1.36
  -1  11  -7   55.46    1.53
  -1 -11   7   52.31    1.57
  -1  11  -7   56.51    1.33
   1 -11  -7   55.14    1.50
  -1  11  -7   53.65    1.50
  -1  11  -8   12.87    0.72
  -1 -11   8   14.94    0.78
  -1  11  -8   14.63    0.78
   1 -11  -8   12.76    0.70
  -1 -11   8   13.97    0.78
  -1  11  -8   14.28    0.82
  -1 -11   8   13.71    0.77
   1 -11  -8   13.01    0.69
  -1  11  -8   11.31    0.57
  -1  11  -8   14.29    0.73
   1 -11  -8   12.28    0.68
   1 -11  -8   11.99    0.80
   1 -11  -8   14.16    0.73
   1 -11  -9    4.11    0.44
  -1  11  -9    4.12    0.35
  -1  11  -9    3.91    0.45
  -1 -11   9    4.89    0.50
  -1  11  -9    5.66    0.54
  -1  11  -9    4.45    0.46
  -1 -11   9    5.14    0.48
  -1  11  -9    4.34    0.48
  -1 -11  10    3.50    0.40
   1 -11 -10    3.29    0.39
  -1 -11  10    3.42    0.43
  -1  11 -10    3.63    0.37
  -1  11 -10    3.36    0.29
  -1  11 -10    3.33    0.42
  -1 -11  10    3.11    0.35
  -1  11 -10    3.11    0.40
  -1  11 -10    2.94    0.37
  -1 -11  11    8.84    0.47
  -1  11 -11    9.31    0.44
  -1  11 -11    8.80    0.46
   1 -12  10    1.63    0.26
   1  12 -10    1.70    0.27
   1 -12  10    1.78    0.25
   1  12 -10    1.32    0.23
   1  12 -10    1.30    0.20
   1  12  -9   12.57    0.54
  -1 -12  -9   13.14    0.60
   1  12  -9   12.54    0.59
   1 -12   9   13.24    0.59
   1  12  -9   12.84    0.60
   1  12  -9   12.40    0.59
   1 -12   9   13.89    0.62
   1 -12   9   13.36    0.60
   1  12  -9   12.57    0.55
   1  12  -8   23.97    0.88
   1 -12   8   22.69    0.85
   1 -12   8   21.18    0.64
   1  12  -8   24.35    0.89
  -1 -12  -8   23.33    0.90
   1  12  -8   22.05    0.88
   1  12  -8   23.81    0.81
   1 -12   8   24.01    0.88
   1  12  -8   23.61    0.83
  -1 -12  -8   23.38    0.87
   1  12  -7    1.42    0.34
   1 -12   7    1.70    0.32
  -1 -12  -7    1.30    0.42
   1  12  -7    1.58    0.38
   1 -12   7    1.26    0.36
   1  12  -7    1.32    0.39
   1  12  -7    1.19    0.33
   1 -12   7    0.66    0.38
   1 -12   7    1.35    0.41
   1  12  -7    1.42    0.32
  -1 -12  -7    1.27    0.42
   1  12  -6   16.49    0.83
   1 -12   6   16.41    0.77
   1 -12   6   17.61    0.75
   1  12  -6   16.87    0.83
   1  12  -6   17.18    0.78
  -1 -12  -6   16.19    0.78
   1  12  -6   15.42    0.70
   1 -12   6   16.49    0.78
   1 -12   5   23.93    0.93
   1  12  -5   24.74    1.00
   1 -12   5   22.16    0.91
   1  12  -5   23.34    0.87
  -1 -12  -5   22.41    1.05
  -1 -12  -5   21.93    1.03
  -1 -12  -5   22.73    0.99
   1 -12   5   21.72    0.98
   1  12  -5   23.34    0.94
   1  12  -5   23.98    1.03
   1  12  -4    0.35    0.33
  -1 -12  -4    0.30    0.41
   1 -12   4    0.52    0.32
   1  12  -4    0.58    0.29
   1 -12   4    0.95    0.41
   1  12  -4    0.82    0.41
  -1 -12  -4    0.77    0.46
   1  12  -4    0.58    0.37
   1 -12   4    0.71    0.38
  -1 -12  -4    0.60    0.42
   1 -12   4    0.87    0.37
   1  12  -3   18.05    0.93
   1 -12   3   16.72    1.44
  -1 -12  -3   16.08    1.52
  -1 -12  -3   15.43    0.85
   1 -12   3   17.46    0.86
   1  12  -3   16.54    0.83
  -1 -12  -3   17.82    0.93
   1 -12   3   16.74    0.80
   1  12  -3   16.87    1.53
  -1  12   3   15.31    1.52
   1  12  -3   16.85    0.73
   1 -12   3   16.99    0.77
   1  12  -3   17.44    0.82
   1 -12   3   16.95    0.88
  -1  12   3   17.15    0.78
  -1  12   2   63.66    1.68
   1 -12   2   63.62    2.81
  -1 -12  -2   68.14    3.12
   1 -12   2   66.53    1.72
   1  12  -2   67.71    1.69
  -1 -12  -2   67.13    1.80
  -1 -12  -2   67.30    1.82
   1 -12   2   66.58    1.67
  -1 -12  -2   61.88    1.78
  -1  12   2   56.60    2.95
   1  12  -2   57.34    2.84
   1 -12   2   61.51    1.52
   1  12  -2   63.28    1.65
   1 -12   2   64.69    1.73
   1 -12   2   66.78    1.70
  -1 -12  -1   60.79    1.71
   1  12  -1   58.60    1.53
   1 -12   1   59.26    2.73
   1 -12   1   59.91    1.61
  -1 -12  -1   56.97    1.68
   1 -12   1   57.98    1.50
   1 -12   1   57.36    1.57
  -1 -12  -1   56.63    1.66
  -1  12   1   55.98    2.96
  -1  12   1   56.57    1.62
   1 -12   1   58.97    1.61
   1  12  -1   58.90    1.55
  -1 -12  -1   55.41    1.58
   1 -12   0  147.29    2.92
   1 -12   0  153.53    4.57
  -1 -12   0  154.04    4.85
   1 -12   0  151.52    2.91
  -1  12   0  143.83    2.58
   1 -12   0  151.13    2.91
  -1 -12   0  147.86    3.01
  -1 -12   0  149.94    2.96
   1  12   0  135.57    4.57
  -1  12   0  139.25    4.75
   1 -12   0  148.02    2.82
  -1  12   0  143.65    2.98
   1  12   0  141.90    2.78
  -1 -12   0  149.75    3.01
   1 -12   0  147.53    2.84
  -1 -12   1   55.26    2.85
   1 -12  -1   59.75    1.58
  -1  12  -1   56.91    1.39
   1 -12  -1   59.35    1.61
  -1 -12   1   58.85    1.68
  -1 -12   1   56.86    1.59
   1  12   1   55.30    2.79
  -1  12  -1   50.00    2.80
  -1 -12   1   58.34    1.70
   1 -12  -1   58.85    1.61
  -1 -12   1   58.93    1.70
  -1  12  -2   63.42    1.80
   1 -12  -2   66.13    1.70
  -1  12  -2   64.66    1.64
   1 -12  -2   62.27    2.84
  -1 -12   2   60.16    2.92
   1 -12  -2   65.39    1.70
   1 -12  -2   67.69    1.73
   1 -12  -2   63.86    1.77
  -1 -12   2   63.27    1.62
  -1 -12   2   66.38    1.76
   1 -12  -2   64.57    1.68
  -1 -12   2   67.63    1.80
  -1 -12   2   65.83    1.84
  -1  12  -2   67.79    1.56
   1  12   2   59.57    2.92
  -1  12  -2   59.85    3.00
   1  12   3   16.42    1.55
  -1  12  -3   16.20    1.56
  -1 -12   3   17.70    1.59
   1 -12  -3   16.26    1.46
  -1 -12   3   16.92    0.89
   1 -12  -3   17.66    0.81
   1 -12  -3   18.25    0.87
  -1  12  -3   16.17    0.91
  -1  12  -3   16.89    0.89
  -1 -12   3   18.56    0.95
  -1  12  -3   17.55    0.76
  -1 -12   3   18.18    0.87
   1 -12  -3   18.56    0.95
  -1  12  -3   16.74    0.80
  -1 -12   3   17.37    0.81
  -1  12  -4    0.71    0.45
  -1 -12   4    0.57    0.36
  -1 -12   4    0.24    0.36
  -1  12  -4    0.36    0.34
   1 -12  -4    0.39    0.40
  -1 -12   4    0.47    0.38
  -1  12  -4    0.37    0.40
   1 -12  -4    0.40    0.38
  -1  12  -4    0.57    0.31
   1 -12  -4    0.49    0.44
  -1  12  -5   24.19    1.01
   1 -12  -5   22.10    0.93
  -1  12  -5   21.08    0.98
   1 -12  -5   24.26    1.00
  -1  12  -5   24.96    1.11
  -1 -12   5   23.29    0.97
  -1 -12   5   23.26    0.95
  -1  12  -5   23.40    0.97
  -1 -12   5   23.11    0.97
  -1  12  -5   24.02    0.94
   1 -12  -5   23.61    1.03
  -1  12  -5   23.90    0.90
  -1 -12   6   17.12    0.87
  -1  12  -6   16.65    0.83
   1 -12  -6   15.36    0.80
   1 -12  -6   14.89    0.74
  -1  12  -6   16.14    0.75
  -1  12  -6   15.92    0.80
  -1  12  -6   15.85    0.89
  -1 -12   6   15.49    0.81
  -1 -12   6   16.69    0.75
  -1  12  -6   16.10    0.81
  -1  12  -6   16.37    0.77
  -1 -12   6   15.93    0.81
   1 -12  -6   16.78    0.84
  -1  12  -6   15.86    0.82
  -1  12  -7    1.58    0.39
  -1  12  -7    1.23    0.35
   1 -12  -7    0.93    0.37
  -1  12  -7    0.97    0.36
  -1  12  -7    1.07    0.41
  -1 -12   7    1.17    0.36
   1 -12  -7    1.38    0.37
  -1 -12   7    0.86    0.33
  -1 -12   7    1.39    0.41
  -1  12  -7    1.18    0.36
  -1  12  -7    0.85    0.31
   1 -12  -7    1.37    0.39
   1 -12  -8   24.19    0.86
  -1  12  -8   25.16    0.95
  -1 -12   8   24.86    0.91
  -1 -12   8   24.12    0.87
  -1  12  -8   24.30    0.84
  -1  12  -8   22.90    0.87
  -1 -12   8   24.92    0.91
  -1 -12   9   13.51    0.59
  -1  12  -9   13.06    0.59
  -1  12  -9   13.06    0.62
  -1 -12   9   13.55    0.62
  -1  12  -9   12.57    0.59
  -1 -12   9   13.50    0.59
  -1  12  -9   12.23    0.56
  -1  12 -10    1.58    0.27
  -1  12 -10    1.50    0.25
  -1  12 -10    1.69    0.27
  -1  12 -10    1.27    0.23
  -1 -12  10    1.41    0.20
   1 -13   8   27.60    0.81
  -1 -13  -8   27.84    0.82
   1  13  -8   28.26    0.78
   1  13  -8   27.15    0.81
   1  13  -8   28.16    0.81
  -1 -13  -7    1.79    0.39
   1  13  -7    2.43    0.36
   1 -13   7    2.40    0.28
   1 -13   7    2.20    0.36
   1  13  -7    2.05    0.26
   1  13  -7    2.24    0.35
  -1 -13  -7    1.92    0.36
   1  13  -7    2.03    0.28
   1  13  -6   15.99    0.70
   1  13  -6   16.72    0.74
   1  13  -6   16.81    0.60
   1 -13   6   17.04    0.68
   1  13  -6   18.27    0.75
   1 -13   6   16.79    0.71
   1  13  -6   17.40    0.67
   1  13  -5    5.20    0.44
   1 -13   5    6.76    0.55
  -1 -13  -5    5.74    0.57
  -1 -13  -5    5.44    0.53
  -1 -13  -5    5.76    0.56
   1 -13   5    5.82    0.48
   1  13  -5    5.79    0.50
   1  13  -5    5.65    0.51
  -1  13   5    5.48    0.44
   1  13  -5    6.66    0.58
   1 -13   5    5.87    0.49
   1  13  -5    5.93    0.49
   1  13  -5    6.12    0.39
   1  13  -4    0.45    0.35
   1 -13   4    0.65    0.34
  -1 -13  -4    0.37    0.37
  -1 -13  -4    0.38    0.39
   1 -13   4    0.43    0.34
   1  13  -4    0.21    0.33
  -1 -13  -4    0.35    0.39
   1  13  -4    0.76    0.28
   1  13  -3   15.56    0.69
   1 -13   3   16.73    0.80
  -1 -13  -3   16.55    0.87
  -1 -13  -3   16.22    0.85
   1 -13   3   15.27    0.71
   1  13  -3   17.15    0.76
   1 -13   3   16.03    0.79
   1  13  -3   15.62    0.81
  -1  13   2   12.01    0.66
   1 -13   2   14.41    0.78
   1  13  -2   13.86    0.69
  -1 -13  -2   12.27    0.75
   1 -13   2   11.41    0.67
  -1 -13  -2   12.27    0.78
   1 -13   2   11.85    0.69
   1  13  -2   11.70    0.62
   1  13  -2   12.13    0.74
  -1 -13  -1   10.46    0.72
   1  13  -1   10.90    0.58
  -1 -13  -1   11.15    0.72
   1 -13   1   10.13    0.58
  -1 -13  -1    9.79    0.72
   1 -13   1   10.01    0.66
   1  13  -1   10.72    0.58
  -1  13   1    9.44    0.65
  -1  13   0    7.56    0.61
  -1 -13   0    8.53    0.63
   1 -13   0    7.55    0.61
  -1 -13   0    7.91    0.66
   1 -13   0    8.32    0.58
  -1  13   0    8.55    0.51
   1  13   0    7.90    0.51
  -1 -13   0    7.55    0.58
   1 -13   0    7.91    0.62
  -1 -13   1   10.95    0.74
   1 -13  -1   10.47    0.67
  -1  13  -1   10.16    0.68
  -1  13  -1   10.05    0.50
  -1  13  -1    9.92    0.56
  -1  13  -1   10.03    0.66
  -1 -13   1    9.91    0.68
   1 -13  -1    9.03    0.61
  -1 -13   1    9.76    0.63
  -1 -13   1    9.33    0.68
   1 -13  -1   11.01    0.71
  -1 -13   2   12.25    0.76
   1 -13  -2   12.27    0.69
  -1  13  -2   11.50    0.74
  -1  13  -2   12.10    0.57
  -1  13  -2   12.14    0.63
  -1 -13   2   12.28    0.76
  -1  13  -2   12.74    0.73
   1 -13  -2   11.93    0.70
  -1 -13   2   11.94    0.72
   1 -13  -2   13.09    0.74
  -1  13  -3   16.09    0.86
  -1  13  -3   16.43    0.67
  -1  13  -3   15.93    0.71
  -1 -13   3   15.72    0.84
  -1  13  -3   17.92    0.83
   1  13   3   15.22    0.66
   1 -13  -3   16.73    0.81
  -1  13  -3   16.83    0.84
  -1 -13   3   14.98    0.80
  -1  13  -4    0.80    0.35
   1 -13  -4    0.62    0.38
  -1  13  -4    0.43    0.29
  -1  13  -4    0.02    0.39
  -1 -13   4    0.63    0.37
   1 -13  -4    0.02    0.37
  -1  13  -4    0.32    0.25
  -1 -13   4    0.42    0.38
   1 -13  -4   -0.04    0.36
  -1  13  -4    0.71    0.34
  -1  13  -5    5.70    0.52
  -1  13  -5    6.83    0.58
  -1  13  -5    5.91    0.44
  -1  13  -5    6.08    0.46
  -1 -13   5    6.58    0.51
  -1  13  -5    5.83    0.52
   1 -13  -5    5.48    0.52
  -1  13  -5    6.03    0.51
   1 -13  -5    5.95    0.51
   1 -13  -5    5.52    0.53
  -1  13  -6   17.39    0.79
  -1  13  -6   17.69    0.76
  -1  13  -6   16.62    0.66
  -1  13  -6   16.02    0.72
   1 -13  -6   14.85    0.67
   1 -13  -6   17.69    0.76
  -1  13  -6   16.73    0.73
  -1  13  -6   16.62    0.73
  -1 -13   6   16.86    0.79
  -1  13  -7    2.47    0.34
  -1  13  -7    2.05    0.34
  -1  13  -7    2.41    0.38
  -1  13  -7    1.75    0.30
   1 -13  -7    2.26    0.38
  -1 -13   7    2.29    0.38
  -1  13  -8   27.40    0.74
  -1  13  -8   26.70    0.80
   1 -13  -8   27.64    0.79
  -1  13  -8   27.77    0.84
  -1  13  -8   27.35    0.79
  -1 -13   8   27.69    0.82
   1  14  -7    7.93    0.35
  -1 -14  -7    8.36    0.40
  -1 -14  -7    8.30    0.42
   1  14  -6    0.77    0.23
   1 -14   6    0.93    0.22
   1  14  -6    0.74    0.22
   1 -14   6    0.48    0.26
   1  14  -5    6.09    0.42
   1  14  -5    7.53    0.51
  -1 -14  -5    7.77    0.53
  -1 -14  -5    6.70    0.49
   1 -14   5    6.22    0.42
   1  14  -5    6.86    0.42
   1  14  -5    5.18    0.29
   1 -14   5    6.78    0.45
   1  14  -5    5.79    0.42
   1  14  -4    0.94    0.21
  -1 -14  -4    1.55    0.36
   1  14  -4    1.00    0.27
   1 -14   4    1.19    0.30
   1  14  -4    0.84    0.29
  -1  14   4    0.86    0.28
   1  14  -4    1.32    0.36
  -1 -14  -4    1.04    0.38
   1 -14   4    0.58    0.32
   1 -14   3   11.07    0.61
   1  14  -3    9.84    0.50
  -1 -14  -3   10.54    0.64
  -1 -14  -3    9.82    0.61
   1  14  -3    9.92    0.59
   1  14  -3    9.09    0.42
   1  14  -3    9.60    0.56
   1 -14   2    0.68    0.34
   1  14  -2    1.12    0.26
  -1 -14  -2    0.77    0.38
   1  14  -2    0.82    0.31
  -1  14   2    0.95    0.27
  -1 -14  -2    1.00    0.40
   1 -14   2    0.99    0.31
   1  14  -2    0.64    0.31
  -1 -14  -2    1.12    0.38
   1  14  -1   16.88    0.76
  -1  14   1   16.47    0.71
  -1 -14  -1   19.02    0.83
   1  14  -1   17.65    0.76
  -1  14   1   16.53    0.69
  -1 -14  -1   19.09    0.79
  -1 -14  -1   17.22    0.82
   1 -14   1   18.91    0.77
   1 -14   0   -0.05    0.35
  -1 -14   0    0.12    0.32
  -1  14   0    0.11    0.28
   1  14   0   -0.02    0.29
   1 -14   0   -0.01    0.29
   1  14   0    0.30    0.31
  -1  14   0    0.28    0.29
   1 -14   0    0.11    0.33
  -1 -14   1   17.98    0.82
  -1  14  -1   17.96    0.69
   1 -14  -1   17.76    0.77
  -1  14  -1   17.67    0.79
   1  14   1   16.53    0.70
  -1  14  -1   18.67    0.84
  -1  14  -1   15.99    0.57
   1 -14  -1   17.76    0.73
   1 -14  -1   17.48    0.77
  -1 -14   1   16.30    0.64
  -1  14  -1   16.66    0.72
  -1  14  -2    0.67    0.30
  -1  14  -2    1.10    0.25
  -1 -14   2    0.95    0.38
   1 -14  -2    1.25    0.39
  -1 -14   2    1.31    0.34
   1 -14  -2    1.11    0.35
  -1  14  -2    0.92    0.34
   1  14   2    0.57    0.26
  -1  14  -2    0.93    0.30
  -1  14  -2    0.85    0.35
  -1  14  -3   10.45    0.63
  -1  14  -3    9.50    0.41
  -1  14  -3   10.13    0.54
   1 -14  -3   10.50    0.60
  -1  14  -3    9.86    0.60
  -1 -14   3   10.15    0.59
  -1  14  -3   10.46    0.56
  -1  14  -3    9.56    0.46
  -1 -14   4    1.08    0.33
  -1  14  -4    1.28    0.33
   1 -14  -4    1.07    0.33
  -1  14  -4    1.12    0.30
  -1  14  -4    0.95    0.21
   1 -14  -4    1.15    0.34
  -1  14  -4    0.87    0.29
   1 -14  -4    0.90    0.34
  -1  14  -5    7.15    0.49
   1 -14  -5    7.64    0.48
  -1  14  -5    7.00    0.45
  -1  14  -5    6.54    0.34
   1 -14  -5    6.70    0.45
   1 -14  -5    7.34    0.49
  -1  14  -5    7.06    0.44
  -1 -14   5    6.68    0.47
  -1  14  -5    6.47    0.46
  -1  14  -5    6.09    0.44
  -1  14  -6    0.62    0.25
  -1  14  -6    0.34    0.23
  -1  14  -6    0.35    0.17
  -1  14  -6    0.80    0.27
   1 -14  -6    1.00    0.31
  -1 -14   7    8.19    0.40
  -1  14  -7    8.55    0.40
  -1  14  -7    8.69    0.41
  -1 -15  -4    2.74    0.31
  -1 -15  -4    2.51    0.29
   1  15  -4    1.56    0.17
   1  15  -4    1.84    0.28
   1  15  -3    4.95    0.38
  -1 -15  -3    5.47    0.39
  -1 -15  -3    4.40    0.37
   1 -15   3    5.18    0.38
   1  15  -2   23.65    0.66
  -1 -15  -2   29.71    0.84
   1 -15   2   29.03    0.84
   1  15  -2   26.14    0.81
  -1  15   2   25.29    0.78
  -1 -15  -2   28.36    0.78
   1  15  -2   25.95    0.78
   1  15  -1   12.62    0.54
  -1 -15  -1   12.45    0.50
  -1 -15  -1   15.08    0.61
  -1  15   1    9.68    0.38
  -1  15   1   13.32    0.58
  -1  15   1   14.22    0.60
   1  15  -1   11.38    0.46
   1 -15   0    0.41    0.28
  -1 -15   0    0.76    0.27
  -1  15   0    0.35    0.18
   1  15   0    0.43    0.20
  -1  15   0    0.49    0.28
  -1  15   0    0.55    0.27
  -1  15  -1   14.37    0.60
   1  15   1   10.81    0.44
  -1  15  -1   11.27    0.40
   1 -15  -1   11.94    0.44
   1 -15  -1   14.90    0.60
  -1 -15   1   14.76    0.56
   1 -15  -1   14.51    0.62
  -1  15  -1   12.22    0.46
  -1  15  -1   12.35    0.57
  -1  15  -1   13.77    0.56
  -1  15  -2   27.57    0.81
  -1  15  -2   24.37    0.63
   1 -15  -2   25.79    0.70
   1 -15  -2   29.17    0.82
  -1 -15   2   30.16    0.74
  -1  15  -2   24.62    0.65
  -1  15  -2   23.43    0.73
  -1  15  -2   26.93    0.78
  -1 -15   3    3.95    0.26
   1 -15  -3    4.95    0.37
   1 -15  -3    5.25    0.39
   1 -15  -3    5.23    0.36
  -1  15  -3    5.20    0.38
  -1  15  -3    4.63    0.30
  -1  15  -3    4.60    0.28
   1 -15  -4    2.49    0.27
   1 -15  -4    2.32    0.28
  -1  15  -4    2.71    0.29
  -1  15  -4    2.19    0.22
  -1  15  -4    2.10    0.26
  -1  15  -4    1.74    0.18
  -2   0   0 9999.00  129.27
   2   0   0 9984.87  128.98
   2   0   1 1026.14   14.35
  -2   0   1 1059.29   14.37
   2   0   1 1050.77   13.83
   2   0  -1 1038.53   14.33
  -2   0   2 8111.18  102.85
   2   0  -2 7948.27  102.84
   2   0   2 7763.45  102.80
  -2   0  -2 7878.01  102.83
  -2   0  -2 7913.10  102.91
   2   0  -2 8000.41  103.10
   2   0  -3 4916.77   64.41
   2   0   3 4990.30   64.40
  -2   0  -3 4950.66   64.60
   2   0  -3 4889.19   65.02
   2   0  -4 1303.41   17.72
   2   0   4 1300.86   17.71
  -2   0  -4 1303.11   18.13
   2   0  -4 1301.01   18.68
  -2   0  -4 1325.04   17.70
  -2   0   4 1339.50   17.68
  -2   0   5    5.81    0.34
  -2   0  -5    6.21    0.35
   2   0  -5    6.68    0.38
   2   0   5    6.52    0.38
   2   0  -5    5.30    0.76
  -2   0  -5    5.83    0.38
  -2   0  -6  244.28    4.54
  -2   0  -6  233.26    4.00
   2   0  -6  243.52    5.24
  -2   0  -6  239.33    3.73
  -2   0  -7    0.19    0.28
  -2   0  -7    0.21    0.26
   2   0  -7    0.24    0.20
  -2   0  -7    0.42    0.20
  -2   0  -7    0.28    0.22
   2   0  -8    0.89    0.33
  -2   0  -8    1.20    0.36
   2   0  -8    0.73    0.28
   2   0  -8    0.44    0.29
   2   0  -8    0.30    0.30
   2   0  -8    0.91    0.29
  -2   0  -8    0.43    0.33
  -2   0  -8    0.31    0.19
  -2   0  -8    1.85    0.27
  -2   0  -8    0.43    0.30
  -2   0  -8    0.59    0.31
  -2   0  -8    0.53    0.23
   2   0  -8    0.33    0.37
   2   0  -8    1.02    0.58
  -2   0  -9  100.75    2.11
  -2   0  -9  102.75    2.40
  -2   0  -9   97.16    1.86
  -2   0  -9  100.92    2.03
  -2   0  -9  101.55    1.96
   2   0  -9  101.01    2.09
  -2   0  -9   98.65    2.29
  -2   0  -9   92.05    2.76
  -2   0  -9  103.40    2.25
   2   0  -9  101.88    2.10
  -2   0  -9   99.18    2.10
  -2   0  -9   98.76    2.25
   2   0  -9   99.25    2.22
   2   0  -9  103.69    2.39
   2   0  -9   98.13    1.83
  -2   0  -9   98.89    1.97
   2   0  -9   96.80    2.18
   2   0  -9   99.58    2.30
  -2   0  -9   99.09    2.16
   2   0  -9  102.25    2.37
   2   0  -9  100.85    2.89
   2   0  -9   95.01    3.59
  -2   0  -9   96.83    2.09
  -2   0  -9  100.08    1.97
  -2   0 -10   17.12    0.80
  -2   0 -10   15.68    0.64
   2   0 -10   17.55    0.91
  -2   0 -10   17.07    0.92
   2   0 -10   16.40    0.83
  -2   0 -10   15.99    0.88
   2   0 -10   18.19    1.00
   2   0 -10   16.86    0.89
   2   0 -10   15.32    0.61
  -2   0 -10   17.76    0.74
   2   0 -10   18.61    0.97
   2   0 -10   16.29    0.83
   2   0 -10   15.37    0.88
  -2   0 -10   16.92    0.84
   2   0 -10   16.36    0.93
  -2   0 -10   18.18    0.80
  -2   0 -10   16.70    0.92
   2   0 -10   13.80    1.45
   2   0 -10   14.81    1.13
  -2   0 -10   16.71    0.79
  -2   0 -10   15.57    0.79
  -2   0 -10   15.94    0.74
  -2   0 -11   35.56    1.01
   2   0 -11   37.24    1.38
  -2   0 -11   34.42    1.17
  -2   0 -11   35.37    1.20
   2   0 -11   38.19    1.31
  -2   0 -11   33.06    1.31
   2   0 -11   34.46    1.41
   2   0 -11   35.32    1.33
  -2   0 -11   37.52    1.28
  -2   0 -11   37.08    1.10
   2   0 -11   34.21    0.96
   2   0 -11   36.82    1.42
  -2   0 -11   35.48    1.42
   2   0 -11   35.11    1.23
   2   0 -11   35.49    1.41
  -2   0 -11   34.70    1.25
   2   0 -11   37.47    1.38
  -2   0 -11   37.65    1.39
  -2   0 -11   34.62    1.18
   2   0 -11   34.59    1.73
   2   0 -11   32.42    2.18
  -2   0 -11   35.31    1.23
   2   0 -12  213.20    3.99
   2   0 -12  211.60    3.87
  -2   0 -12  212.15    3.86
   2   0 -12  212.13    4.15
  -2   0 -12  208.52    3.96
  -2   0 -12  208.28    3.49
  -2   0 -12  214.62    4.11
   2   0 -12  217.79    4.10
  -2   0 -12  199.34    3.76
   2   0 -12  213.23    3.95
  -2   0 -12  209.55    3.66
  -2   0 -12  216.46    4.01
  -2   0 -12  198.68    3.62
   2   0 -12  188.75    5.47
  -2   0 -12  204.22    3.74
   2   0 -12  208.80    3.92
  -2   0 -13    4.75    0.38
   2   0 -13    5.21    0.58
   2   0 -13    4.30    0.51
  -2   0 -13    4.72    0.56
   2   0 -13    4.19    0.56
  -2   0 -13    4.66    0.54
   2   0 -13    4.25    0.59
  -2   0 -13    4.22    0.53
  -2   0 -13    4.59    0.59
   2   0 -13    5.42    0.61
  -2   0 -14    7.13    0.56
  -2   0 -14    7.20    0.55
   2   0 -14    6.93    0.57
   2   0 -14    7.20    0.61
  -2   0 -14    8.37    0.65
   2   0 -15    5.68    0.45
  -2   0 -15    5.61    0.47
   2   0 -15    5.06    0.37
  -2   0 -15    5.62    0.40
  -2  -1 -15    9.26    0.48
  -2  -1 -15    9.36    0.57
   2   1 -15    8.50    0.46
   2   1 -15    9.67    0.52
   2   1 -15    9.52    0.53
  -2  -1 -15    9.73    0.56
  -2  -1 -14    4.56    0.46
   2   1 -14    5.09    0.57
   2   1 -14    4.57    0.48
  -2  -1 -14    4.64    0.57
  -2  -1 -14    4.76    0.34
  -2  -1 -14    5.25    0.50
  -2  -1 -14    5.13    0.55
   2   1 -14    5.14    0.54
   2   1 -14    4.46    0.52
   2   1 -13   36.76    1.39
  -2  -1 -13   33.58    1.19
  -2  -1 -13   32.96    1.00
   2   1 -13   33.85    1.27
   2   1 -13   33.80    1.21
  -2  -1 -13   34.15    1.25
   2   1 -13   33.08    1.22
  -2  -1 -13   36.19    1.35
   2   1 -13   35.11    1.32
   2   1 -12   27.12    1.13
   2   1 -12   28.65    1.29
   2   1 -12   29.40    1.20
  -2  -1 -12   27.05    1.10
  -2  -1 -12   27.77    1.16
  -2  -1 -12   26.90    0.96
   2   1 -12   23.43    1.83
   2   1 -12   26.92    1.24
   2   1 -12   27.88    1.18
  -2  -1 -12   28.75    1.10
  -2  -1 -12   26.71    1.18
   2   1 -12   28.92    1.23
   2   1 -12   27.50    1.23
   2   1 -12   25.41    1.04
  -2  -1 -12   27.46    1.24
  -2  -1 -11  112.24    2.38
   2   1 -11  114.58    2.64
  -2  -1 -11  109.58    2.16
  -2  -1 -11  111.00    2.34
  -2  -1 -11  113.05    2.63
   2   1 -11  111.60    2.60
   2   1 -11  107.08    2.67
  -2  -1 -11  102.73    2.35
   2   1 -11  111.92    2.44
  -2  -1 -11  107.26    2.40
   2   1 -11  112.20    2.55
  -2  -1 -11  108.06    2.54
   2   1 -11  115.43    2.74
  -2  -1 -11   96.58    2.14
  -2  -1 -11  110.95    2.24
   2   1 -11  108.85    2.45
   2   1 -11  110.51    2.65
  -2  -1 -11  113.74    2.69
  -2  -1 -11  104.01    2.21
   2   1 -11  103.24    4.32
   2   1 -11  110.22    4.12
   2   1 -11  106.54    3.37
  -2  -1 -11  106.63    2.41
  -2  -1 -10  150.03    2.69
  -2  -1 -10  149.39    2.90
  -2  -1 -10  154.92    2.85
  -2  -1 -10  154.52    3.18
   2   1 -10  149.30    2.84
   2   1 -10  159.53    3.26
   2   1 -10  153.83    3.18
  -2  -1 -10  151.43    2.97
   2   1 -10  154.25    2.95
  -2  -1 -10  148.40    3.03
  -2  -1 -10  152.56    3.11
   2   1 -10  155.99    3.26
  -2  -1 -10  150.07    2.93
   2   1 -10  154.33    3.07
  -2  -1 -10  155.60    2.80
  -2  -1 -10  139.40    2.73
  -2  -1 -10  157.13    3.24
   2   1 -10  147.67    3.03
   2   1 -10  154.65    5.14
  -2  -1 -10  150.11    2.83
   2   1 -10  158.29    4.94
   2   1 -10  149.18    4.02
  -2  -1 -10  151.17    2.98
  -2  -1  -9   25.90    0.83
  -2  -1  -9   27.25    0.98
  -2  -1  -9   26.86    0.86
  -2  -1  -9   26.20    0.91
   2   1  -9   29.54    1.14
   2   1  -9   26.99    1.10
  -2  -1  -9   25.56    0.96
   2   1  -9   26.24    0.95
  -2  -1  -9   27.75    1.10
  -2  -1  -9   28.37    1.04
   2   1  -9   26.42    0.95
   2   1  -9   28.12    1.05
   2   1  -9   27.90    1.13
  -2  -1  -9   26.62    1.05
  -2  -1  -9   26.20    0.89
  -2  -1  -9   24.48    0.87
   2   1  -9   25.59    1.01
   2   1  -9   26.87    1.51
   2   1  -9   26.62    1.87
  -2  -1  -9   25.18    0.90
  -2  -1  -9   26.26    0.86
  -2  -1  -9   25.40    0.97
   2   1  -8   44.97    1.17
  -2  -1  -8   46.13    1.27
   2   1  -8   44.88    1.35
   2   1  -8   43.28    1.25
  -2  -1  -8   45.51    1.09
  -2  -1  -8   46.67    1.23
  -2  -1  -8   47.21    1.42
  -2  -1  -8   43.98    1.54
  -2  -1  -8   46.02    1.36
  -2  -1  -8   45.00    1.14
   2   1  -8   44.59    1.34
   2   1  -8   45.09    1.35
  -2  -1  -8   42.88    1.15
   2   1  -8   44.56    2.29
   2   1  -8   44.27    1.82
   2   1  -7  158.88    2.63
  -2  -1  -7  158.67    2.75
  -2  -1  -7  155.06    2.65
   2   1  -7  156.91    4.29
  -2  -1  -7  151.69    3.25
  -2  -1  -6  137.46    2.25
   2   1  -6  141.95    2.21
  -2  -1  -6  140.25    2.32
  -2  -1  -6  131.62    2.29
  -2  -1  -6  139.82    2.86
   2   1  -6  129.48    2.06
  -2  -1  -5  119.57    1.98
  -2  -1  -5  125.19    2.59
  -2  -1  -5  124.49    2.10
   2  -1   5  125.18    2.18
   2   1  -5  127.91    2.33
  -2  -1  -4 1049.26   14.10
  -2  -1  -4 1027.17   14.43
  -2   1   4 1045.75   14.37
   2  -1   4 1057.13   14.19
   2   1  -4 1021.36   14.36
  -2  -1  -3 2446.68   31.72
   2  -1   3 2381.66   31.78
  -2   1   3 2383.14   31.93
  -2  -1  -2  555.94    7.95
  -2   1   2  556.07    8.11
   2  -1   2  547.60    7.99
   2  -1   1 4818.02   63.06
  -2   1   1 4858.53   63.16
  -2  -1   0 2173.39   28.77
   2  -1   0 2170.72   28.69
  -2   1   0 2163.99   28.89
  -2   1  -1 4840.11   63.19
   2   1   1 4867.02   62.41
   2  -1  -1 4861.88   63.18
  -2  -1   1 4718.11   62.99
   2  -1  -2  540.77    7.88
  -2  -1   2  549.79    7.83
   2  -1  -2  541.32    7.88
  -2   1  -2  542.78    7.99
   2  -1  -3 2431.04   32.47
   2  -1  -3 2389.42   32.75
  -2  -1   3 2420.35   31.95
  -2   1  -3 2406.99   32.44
  -2   1  -3 2479.98   32.20
   2  -1  -3 2415.64   32.05
   2  -1  -4 1045.33   15.02
  -2   1  -4 1030.97   14.74
  -2  -1   4 1068.32   14.06
  -2   1  -4 1013.51   14.75
   2   1   4 1030.90   14.33
  -2   1  -4 1012.27   14.31
   2  -1  -4 1048.25   14.15
  -2   1  -5  127.47    2.92
   2  -1  -5  128.95    3.23
  -2  -1   5  126.24    2.15
  -2   1  -5  127.52    2.93
   2  -1  -5  130.02    2.23
   2   1   5  128.08    2.36
  -2   1  -6  136.07    3.19
   2  -1  -6  143.22    3.67
   2  -1  -6  139.62    3.65
   2  -1  -6  130.26    2.04
  -2   1  -6  128.09    2.04
  -2   1  -6  137.81    3.22
   2  -1  -7  156.68    4.27
   2  -1  -7  156.96    4.26
  -2   1  -7  156.17    3.75
  -2   1  -7  151.87    3.73
   2  -1  -7  163.73    2.67
   2  -1  -8   47.58    1.19
   2  -1  -8   43.04    1.35
   2  -1  -8   45.06    1.29
   2  -1  -8   43.47    1.34
   2  -1  -8   47.25    1.36
  -2   1  -8   42.75    1.59
   2  -1  -8   45.32    2.34
   2  -1  -8   43.17    2.22
  -2   1  -8   43.69    1.88
  -2   1  -8   43.58    1.08
  -2   1  -9   27.95    0.93
  -2   1  -9   24.55    1.47
   2  -1  -9   27.48    1.10
   2  -1  -9   26.50    1.12
  -2   1  -9   27.77    1.10
  -2   1  -9   26.76    0.96
   2  -1  -9   29.04    1.09
  -2   1  -9   26.65    1.01
  -2   1  -9   27.28    0.99
   2  -1  -9   28.82    0.98
   2  -1  -9   28.14    1.07
  -2   1  -9   26.54    1.05
   2  -1  -9   28.07    1.14
   2  -1  -9   26.56    0.81
  -2   1  -9   27.08    0.87
   2  -1  -9   26.71    1.09
   2  -1  -9   25.83    0.98
   2  -1  -9   25.71    1.33
   2  -1  -9   26.11    1.97
   2  -1  -9   29.26    1.92
  -2   1  -9   26.92    0.89
  -2   1  -9   26.08    0.94
  -2   1  -9   26.78    0.92
  -2   1 -10  153.34    2.85
  -2   1 -10  158.75    3.21
  -2   1 -10  136.90    3.88
  -2   1 -10  151.84    2.96
   2  -1 -10  156.20    2.95
   2  -1 -10  156.43    3.27
   2  -1 -10  155.76    3.11
  -2   1 -10  154.35    3.13
  -2   1 -10  151.33    2.71
   2  -1 -10  146.41    2.62
   2  -1 -10  145.80    2.92
   2  -1 -10  152.73    3.20
  -2   1 -10  152.80    3.04
   2  -1 -10  150.59    3.14
   2  -1 -10  155.42    3.14
  -2   1 -10  153.26    3.28
  -2   1 -10  150.18    2.87
   2  -1 -10  142.38    3.61
   2  -1 -10  150.65    4.72
  -2   1 -10  149.65    2.88
  -2   1 -11  111.98    2.37
   2  -1 -11  111.85    2.47
  -2   1 -11  109.51    2.59
   2  -1 -11  111.24    2.72
   2  -1 -11  115.74    2.60
  -2   1 -11  114.62    2.47
   2  -1 -11  109.82    2.11
  -2   1 -11  108.90    2.15
   2  -1 -11  111.06    2.66
   2  -1 -11  114.68    2.62
  -2   1 -11  107.41    2.48
  -2   1 -11  112.88    2.35
   2  -1 -11  110.45    2.58
  -2   1 -11  112.59    2.64
   2  -1 -11  110.26    3.99
  -2   1 -11  108.12    2.41
  -2   1 -11  103.56    2.32
   2  -1 -11  114.09    2.55
   2  -1 -12   27.76    1.16
  -2   1 -12   28.02    1.19
   2  -1 -12   27.66    1.27
  -2   1 -12   27.43    1.13
   2  -1 -12   26.48    0.86
  -2   1 -12   27.40    0.88
   2  -1 -12   28.76    1.25
  -2   1 -12   28.54    1.27
  -2   1 -12   27.93    1.12
   2  -1 -12   27.09    1.15
   2  -1 -12   27.21    1.16
  -2   1 -12   29.04    1.02
  -2   1 -12   26.53    1.17
   2  -1 -12   22.48    1.70
  -2   1 -12   26.65    1.04
  -2   1 -12   27.73    1.04
   2  -1 -12   26.65    1.15
   2  -1 -13   31.38    1.20
  -2   1 -13   36.41    1.36
   2  -1 -13   34.60    1.31
   2  -1 -13   35.62    1.22
  -2   1 -13   37.00    1.28
   2  -1 -13   33.97    1.25
  -2   1 -13   34.00    1.24
  -2   1 -13   34.98    1.23
   2  -1 -14    4.70    0.54
  -2   1 -14    5.44    0.56
   2  -1 -14    4.76    0.46
   2  -1 -14    4.87    0.50
  -2   1 -14    4.14    0.47
  -2   1 -14    4.11    0.48
   2  -1 -14    4.67    0.50
  -2   1 -15    9.03    0.46
   2  -1 -15    9.91    0.54
  -2   1 -15    9.84    0.56
  -2   1 -15   10.05    0.53
   2  -1 -15    8.06    0.42
  -2  -2 -15    2.06    0.31
  -2  -2 -15    2.06    0.35
   2   2 -15    2.16    0.32
   2   2 -15    1.73    0.31
   2   2 -15    1.45    0.28
  -2  -2 -15    2.38    0.40
  -2  -2 -14   46.43    1.38
   2   2 -14   46.12    1.35
   2   2 -14   46.99    1.33
  -2  -2 -14   47.02    1.44
  -2  -2 -14   47.37    1.33
   2   2 -14   43.32    1.26
   2   2 -14   48.58    1.43
   2   2 -13  226.32    4.14
  -2  -2 -13  209.50    3.78
  -2  -2 -13  211.99    3.59
   2   2 -13  217.10    4.02
  -2  -2 -13  221.07    4.06
   2   2 -13  218.53    3.91
   2   2 -13  223.19    4.10
  -2  -2 -13  226.17    4.16
   2   2 -13  213.76    3.98
  -2  -2 -13  222.74    3.98
   2   2 -13  215.77    3.86
   2   2 -13  210.37    3.86
   2   2 -12    8.02    0.76
  -2  -2 -12    9.24    0.69
   2   2 -12    8.44    0.70
  -2  -2 -12    7.34    0.56
   2   2 -12    8.09    1.00
   2   2 -12    8.30    1.17
   2   2 -12    8.41    0.78
   2   2 -12    8.11    0.71
   2   2 -12    9.18    0.76
  -2  -2 -12    8.42    0.73
   2   2 -12    7.92    0.69
   2   2 -12    7.17    0.61
   2   2 -12    7.31    0.72
  -2  -2 -12    7.67    0.73
   2   2 -11   94.73    2.08
   2   2 -11  104.29    2.32
   2   2 -11  106.77    2.61
  -2  -2 -11   99.05    2.27
   2   2 -11  101.51    2.39
  -2  -2 -11   98.45    2.38
  -2  -2 -11  104.92    2.18
  -2  -2 -11   96.07    2.15
   2   2 -11   99.76    2.36
  -2  -2 -11  101.08    2.51
   2   2 -11  102.27    2.48
   2   2 -11  101.48    2.53
  -2  -2 -11   98.87    2.08
  -2  -2 -11   99.26    2.47
   2   2 -11   95.33    3.34
   2   2 -11  103.74    4.30
   2   2 -11   96.58    3.92
  -2  -2 -11  101.18    2.34
   2   2 -10   72.25    1.77
  -2  -2 -10   76.07    2.04
  -2  -2 -10   74.24    1.83
  -2  -2 -10   73.78    1.67
   2   2 -10   74.92    2.06
   2   2 -10   75.24    2.04
  -2  -2 -10   77.18    1.92
   2   2 -10   74.94    1.84
  -2  -2 -10   70.97    1.93
   2   2 -10   76.44    2.10
   2   2 -10   76.70    1.93
  -2  -2 -10   73.80    1.82
  -2  -2 -10   69.61    1.73
  -2  -2 -10   75.25    1.74
  -2  -2 -10   74.39    2.07
   2   2 -10   71.15    1.90
  -2  -2 -10   70.55    1.63
   2   2 -10   78.62    3.43
   2   2 -10   75.28    2.81
   2   2 -10   73.42    3.49
  -2  -2 -10   74.05    1.88
  -2  -2 -10   75.18    1.69
   2   2  -9  143.19    2.75
   2   2  -9  142.03    2.84
  -2  -2  -9  137.56    2.69
   2   2  -9  142.97    2.94
   2   2  -9  143.33    2.95
  -2  -2  -9  144.16    2.55
  -2  -2  -9  145.42    2.74
  -2  -2  -9  140.90    2.92
  -2  -2  -9  141.30    2.77
   2   2  -9  143.26    2.69
   2   2  -9  142.29    2.80
  -2  -2  -9  141.68    2.69
  -2  -2  -9  139.03    2.85
   2   2  -9  145.14    3.01
  -2  -2  -9  136.34    2.63
  -2  -2  -9  139.81    2.62
   2   2  -9  135.92    2.83
  -2  -2  -9  144.29    2.99
   2   2  -9  141.51    3.88
  -2  -2  -9  137.50    2.55
   2   2  -9  148.42    4.82
   2   2  -9  144.29    4.61
  -2  -2  -9  136.29    2.76
  -2  -2  -9  143.10    2.54
  -2  -2  -8   70.00    1.77
   2   2  -8   73.17    1.76
  -2  -2  -8   74.59    1.53
  -2  -2  -8   73.88    1.68
   2   2  -8   73.41    1.82
  -2  -2  -8   76.41    1.84
  -2  -2  -8   73.82    1.69
   2   2  -8   74.27    1.62
  -2  -2  -8   74.20    1.84
   2   2  -8   74.03    1.78
  -2  -2  -8   76.52    1.62
   2   2  -8   75.42    1.85
   2   2  -8   74.01    1.71
   2   2  -8   75.87    3.18
   2   2  -8   80.72    3.15
  -2  -2  -8   70.20    1.54
   2   2  -8   73.93    2.50
  -2  -2  -8   73.22    1.71
  -2  -2  -8   72.80    1.51
   2   2  -8   74.62    1.84
  -2  -2  -7    4.00    0.38
   2   2  -7    4.54    0.85
  -2  -2  -6  111.91    1.93
   2   2  -6  111.50    2.16
  -2  -2  -6  116.35    2.05
   2   2  -6  117.47    1.97
   2   2  -6  119.30    3.49
  -2  -2  -6  113.24    1.97
  -2  -2  -5  663.77    9.17
   2   2  -5  666.01    9.62
   2  -2   5  642.27    9.26
  -2   2   5  667.78    9.61
   2   2  -5  662.13    8.92
   2   2  -5  676.76   10.93
  -2  -2  -4  678.95    9.45
  -2   2   4  674.29    9.86
   2  -2   4  670.74    9.56
  -2  -2  -3  635.57    8.86
  -2   2   3  618.22    9.21
   2  -2   3  621.66    8.98
  -2  -2  -2  362.72    5.90
  -2  -2  -2  381.77    5.67
   2  -2   2  382.33    5.78
  -2   2   2  380.96    5.96
  -2   2   1   46.94    1.37
   2  -2   1   47.77    1.29
   2  -2   0  335.24    5.31
  -2   2   0  346.76    5.44
  -2  -2   0  337.19    5.17
  -2   2   0  337.68    5.42
  -2  -2   1   45.95    1.36
   2  -2  -1   50.43    1.43
   2  -2  -1   46.96    0.95
  -2  -2   1   48.20    1.23
  -2   2  -1   47.16    1.40
  -2   2  -2  391.66    6.15
  -2  -2   2  385.29    5.74
  -2  -2   2  384.38    6.04
   2  -2  -2  383.39    6.25
   2  -2  -2  374.38    5.69
   2  -2  -2  385.53    5.86
  -2   2  -2  385.84    6.04
   2  -2  -3  630.63    9.29
   2  -2  -3  620.13    9.06
  -2   2  -3  634.51    9.32
  -2  -2   3  642.75    8.93
  -2   2  -4  677.44   10.31
   2  -2  -4  689.23   10.33
   2  -2  -4  673.94    9.63
  -2   2  -4  676.39    9.91
  -2   2  -4  677.00   10.33
  -2  -2   4  681.40    9.48
   2  -2  -5  673.93   10.76
  -2   2  -5  664.48   10.34
   2  -2  -5  671.36   10.55
   2  -2  -5  658.05    9.29
   2   2   5  670.22    9.65
  -2   2  -5  650.74    9.58
  -2   2  -5  662.24   10.37
  -2  -2   5  662.80    9.18
   2  -2  -6  114.62    2.02
  -2   2  -6  114.92    3.07
  -2   2  -6  120.72    2.20
   2  -2  -6  121.63    3.38
   2  -2  -6  112.72    3.25
  -2   2  -6  116.21    3.07
  -2   2  -7    4.47    0.68
  -2   2  -7    4.63    0.72
   2  -2  -7    4.02    0.73
  -2   2  -7    3.88    0.43
  -2   2  -8   73.27    1.59
  -2   2  -8   72.11    1.51
   2  -2  -8   71.70    1.79
  -2   2  -8   71.04    2.61
  -2   2  -8   72.91    1.55
  -2   2  -8   75.49    1.52
  -2   2  -8   72.42    1.53
   2  -2  -8   72.87    1.86
  -2   2  -8   70.97    1.75
   2  -2  -8   71.26    1.48
   2  -2  -8   75.56    2.93
  -2   2  -8   69.44    2.61
   2  -2  -8   68.67    2.03
  -2   2  -8   78.52    1.80
   2  -2  -8   72.76    1.81
   2  -2  -9  143.66    2.93
  -2   2  -9  138.56    2.60
  -2   2  -9  144.01    2.63
  -2   2  -9  138.54    3.98
  -2   2  -9  143.11    2.84
  -2   2  -9  144.07    2.68
  -2   2  -9  143.85    2.57
  -2   2  -9  141.70    2.65
   2  -2  -9  142.27    3.02
  -2   2  -9  139.32    2.90
  -2   2  -9  136.56    2.50
   2  -2  -9  140.18    2.49
   2  -2  -9  136.40    3.19
   2  -2  -9  156.58    4.55
   2  -2  -9  147.80    2.99
  -2   2  -9  146.41    2.71
   2  -2  -9  143.82    2.89
  -2   2 -10   72.69    1.74
  -2   2 -10   74.68    1.79
   2  -2 -10   76.51    1.94
  -2   2 -10   78.03    1.79
   2  -2 -10   75.42    1.97
  -2   2 -10   66.40    2.73
   2  -2 -10   73.17    1.97
  -2   2 -10   76.22    2.04
  -2   2 -10   69.49    1.69
  -2   2 -10   72.20    1.74
  -2   2 -10   76.25    1.94
  -2  -2  10   72.00    1.77
  -2   2 -10   74.12    1.99
   2  -2 -10   74.80    2.09
   2  -2 -10   72.97    1.62
  -2   2 -10   74.82    1.61
   2  -2 -10   72.69    3.10
   2  -2 -10   73.99    2.03
  -2   2 -10   73.37    1.88
   2  -2 -11  102.84    2.38
  -2   2 -11   97.55    2.14
  -2   2 -11  100.90    2.45
  -2   2 -11   92.79    2.07
  -2  -2  11  100.15    2.17
  -2   2 -11  100.21    2.45
   2  -2 -11   99.08    2.54
   2  -2 -11  101.29    2.02
  -2   2 -11   94.91    1.93
   2  -2 -11   92.60    3.55
  -2   2 -11   99.84    2.36
   2  -2 -11  102.50    2.42
  -2   2 -11  101.66    2.58
  -2   2 -11  102.89    2.16
   2  -2 -11  102.57    2.43
  -2   2 -11  103.07    2.34
   2  -2 -11  102.81    2.52
  -2   2 -12    8.93    0.74
   2  -2 -12    8.69    0.55
   2  -2 -12    7.06    0.72
  -2   2 -12    8.55    0.69
   2  -2 -12    8.18    0.67
  -2   2 -12    8.12    0.55
  -2   2 -12    8.77    0.73
  -2   2 -12    7.32    0.57
   2  -2 -12    8.59    0.72
  -2   2 -12    8.46    0.65
  -2   2 -13  221.14    3.97
  -2   2 -13  207.08    3.76
   2  -2 -13  220.99    3.95
   2  -2 -13  218.73    4.04
  -2   2 -13  224.79    4.11
  -2   2 -13  207.76    3.79
   2  -2 -13  218.09    3.88
   2  -2 -13  218.86    3.91
  -2   2 -13  219.99    3.93
   2  -2 -14   43.87    1.34
  -2   2 -14   46.63    1.38
   2  -2 -14   42.94    1.20
   2  -2 -14   45.02    1.27
  -2   2 -14   43.22    1.24
   2  -2 -14   42.98    1.26
   2  -2 -14   43.95    1.29
   2  -2 -15    1.49    0.32
  -2   2 -15    2.10    0.35
  -2   2 -15    1.37    0.25
  -2  -3 -15    3.51    0.33
  -2  -3 -15    3.64    0.40
   2   3 -15    3.61    0.33
  -2  -3 -15    3.06    0.36
   2   3 -15    3.23    0.33
  -2  -3 -14   26.17    1.01
   2   3 -14   27.14    0.99
  -2  -3 -14   24.92    1.03
   2   3 -14   26.51    0.97
  -2  -3 -14   25.10    0.95
   2   3 -14   25.89    0.92
   2   3 -14   28.86    1.06
   2   3 -13   40.26    1.42
   2  -3  13   39.31    1.04
  -2  -3 -13   41.13    1.18
   2   3 -13   42.88    1.41
  -2  -3 -13   40.57    1.39
   2   3 -13   40.86    1.32
   2   3 -13   40.68    1.42
   2   3 -13   40.99    1.38
  -2  -3 -13   40.62    1.45
  -2  -3 -13   40.63    1.36
   2   3 -13   40.77    1.28
   2   3 -13   38.68    1.27
  -2  -3 -12   19.62    1.01
   2   3 -12   17.85    1.00
  -2  -3 -12   19.30    1.08
   2   3 -12   17.42    0.91
   2   3 -12   19.04    1.06
  -2  -3 -12   17.57    0.84
   2   3 -12   18.23    0.93
  -2  -3 -12   15.98    0.82
  -2  -3 -12   18.96    0.84
   2   3 -12   15.49    1.35
   2   3 -12   18.70    1.70
   2   3 -12   18.18    0.96
   2   3 -12   18.13    1.03
  -2  -3 -12   17.48    0.87
   2   3 -12   18.28    0.92
  -2  -3 -12   18.19    1.01
  -2  -3 -11    7.68    0.72
  -2  -3 -11    8.93    0.81
  -2  -3 -11    6.84    0.56
  -2  -3 -11    7.78    0.60
   2   3 -11    6.71    0.71
   2   3 -11    7.19    0.69
   2   3 -11    7.52    0.65
  -2  -3 -11    7.60    0.60
   2   3 -11    7.42    0.73
   2   3 -11    7.02    0.65
  -2  -3 -11    7.30    0.60
  -2  -3 -11    7.57    0.63
   2   3 -11    6.15    0.96
   2   3 -11    6.37    1.25
   2   3 -11    6.93    1.18
   2   3 -11    6.83    0.53
  -2  -3 -11    7.75    0.74
   2   3 -11    7.23    0.66
   2   3 -10  271.71    4.68
  -2  -3 -10  290.89    4.64
   2   3 -10  285.34    5.07
   2   3 -10  282.81    5.02
  -2  -3 -10  281.12    4.57
  -2  -3 -10  290.15    5.06
   2   3 -10  282.96    4.72
  -2  -3 -10  289.64    4.78
   2   3 -10  287.90    4.82
   2   3 -10  291.23    5.12
  -2  -3 -10  278.05    4.68
  -2  -3 -10  288.79    4.67
  -2  -3 -10  269.84    4.69
  -2  -3 -10  290.84    5.07
   2   3 -10  278.26    4.93
   2   3 -10  287.50    6.44
   2   3 -10  277.08    7.22
   2   3 -10  278.49    7.38
  -2  -3 -10  291.98    4.53
  -2  -3  -9   70.89    1.87
   2   3  -9   68.83    1.74
  -2  -3  -9   70.36    1.62
   2   3  -9   72.68    1.93
  -2  -3  -9   71.91    1.91
  -2  -3  -9   70.95    1.74
  -2  -3  -9   69.83    1.60
   2   3  -9   70.82    1.91
   2   3  -9   69.61    1.67
  -2  -3  -9   66.75    1.69
  -2  -3  -9   65.98    1.79
   2   3  -9   72.93    1.94
  -2  -3  -9   67.36    1.65
   2   3  -9   70.99    1.75
  -2  -3  -9   69.75    1.66
  -2  -3  -9   68.90    1.69
  -2  -3  -9   71.68    1.93
   2   3  -9   70.59    1.85
   2   3  -9   67.99    3.23
   2   3  -9   69.53    3.19
   2   3  -9   71.34    2.71
  -2  -3  -9   68.96    1.79
  -2  -3  -9   68.63    1.53
  -2  -3  -8   82.99    2.01
  -2  -3  -8   84.45    1.75
  -2  -3  -8   85.83    1.88
  -2  -3  -8   85.05    1.73
   2   3  -8   85.63    2.06
   2   3  -8   83.85    2.01
   2   3  -8   83.86    1.78
  -2  -3  -8   85.56    1.84
   2   3  -8   86.11    2.00
  -2  -3  -8   85.32    2.04
  -2  -3  -8   87.18    2.05
   2   3  -8   86.93    3.46
   2   3  -8   85.37    2.82
   2   3  -8   85.34    2.05
   2   3  -8   84.24    1.86
  -2  -3  -8   81.47    1.93
  -2  -3  -8   82.26    1.82
  -2  -3  -8   86.02    1.81
  -2  -3  -8   83.59    1.92
  -2  -3  -8   85.11    1.68
  -2  -3  -7   36.48    1.00
   2   3  -7   34.18    0.95
   2   3  -7   35.40    2.07
   2   3  -7   33.41    1.60
  -2  -3  -6  210.53    3.49
   2  -3   6  215.59    3.53
  -2   3   6  219.75    3.93
   2   3  -6  221.13    3.94
  -2  -3  -6  218.29    3.39
   2   3  -6  219.29    3.33
   2   3  -6  223.97    5.29
   2  -3   5   49.56    1.33
  -2  -3  -5   50.41    1.28
   2   3  -5   48.85    1.00
  -2   3   4  297.17    5.13
   2  -3   4  299.26    4.80
  -2  -3  -4  295.12    4.65
  -2  -3  -4  290.08    5.08
   2  -3   3  606.54    9.02
  -2   3   3  614.75    9.32
  -2  -3  -3  629.74    8.88
  -2  -3  -3  622.67    9.30
   2  -3   2  343.12    5.50
  -2   3   2  351.25    5.76
  -2  -3  -2  348.14    5.36
  -2  -3  -2  345.80    5.70
  -2   3   1   24.11    1.03
   2  -3   1   25.43    0.97
   2  -3   0  263.19    4.39
  -2   3   0  257.43    4.55
  -2   3   0  259.28    4.50
  -2  -3   0  258.93    4.20
  -2  -3   0  258.14    4.49
  -2  -3   1   26.18    0.90
  -2   3  -1   25.99    1.07
   2  -3  -1   27.40    1.11
  -2  -3   1   25.68    1.04
  -2   3  -2  353.12    5.86
  -2  -3   2  356.86    5.37
  -2   3  -2  346.05    5.77
   2  -3  -2  344.38    5.52
   2  -3  -2  335.61    5.92
  -2  -3   2  343.20    5.71
  -2   3  -3  625.82    9.70
  -2  -3   3  626.82    8.97
   2  -3  -3  621.77    9.15
  -2   3  -3  631.02    9.47
  -2   3  -3  631.23    9.69
  -2   3  -3  631.06    8.98
  -2  -3   3  629.42    9.45
  -2  -3   4  302.18    4.68
  -2   3  -4  308.70    5.09
   2  -3  -4  291.99    5.63
   2  -3  -4  286.97    4.80
  -2   3  -4  294.26    5.14
  -2   3  -5   51.05    1.95
  -2  -3   5   54.54    1.35
  -2   3  -5   57.70    1.86
   2  -3  -5   58.77    2.15
   2  -3  -5   50.86    1.38
  -2   3  -5   52.63    1.62
  -2  -3   6  220.43    3.53
  -2   3  -6  220.44    4.84
  -2   3  -6  214.93    3.38
  -2   3  -6  211.58    3.87
   2  -3  -6  221.79    3.61
   2   3   6  222.51    3.95
   2  -3  -6  232.58    5.10
  -2   3  -6  228.17    4.77
  -2   3  -6  218.65    4.82
   2  -3  -7   37.29    1.93
  -2   3  -7   36.54    1.81
  -2   3  -7   33.43    1.75
  -2   3  -8   87.71    1.71
  -2   3  -8   84.83    1.79
   2  -3  -8   91.71    1.96
  -2  -3   8   83.55    1.89
   2  -3  -8   84.55    2.01
  -2   3  -8   87.02    1.71
  -2   3  -8   84.32    1.74
  -2   3  -8   81.77    1.76
  -2   3  -8   83.91    3.03
   2  -3  -8   82.20    1.92
  -2   3  -8   85.65    1.95
  -2   3  -8   84.42    1.72
  -2   3  -8   84.17    1.99
   2  -3  -8   83.02    2.06
   2  -3  -8   84.38    1.70
  -2  -3   8   83.44    1.85
   2  -3  -8   84.67    3.15
  -2   3  -8   83.49    3.00
   2  -3  -8   77.96    2.03
   2  -3  -8   88.56    1.80
   2  -3  -8   87.78    2.06
   2  -3  -9   69.45    1.81
  -2   3  -9   72.78    1.69
  -2   3  -9   70.61    2.87
   2  -3  -9   69.39    1.85
  -2   3  -9   71.21    1.63
  -2   3  -9   68.98    1.65
  -2   3  -9   68.86    1.80
   2  -3  -9   71.11    1.67
  -2   3  -9   69.47    1.86
   2  -3  -9   71.43    1.96
   2  -3  -9   73.87    1.58
  -2  -3   9   67.94    1.70
   2  -3  -9   69.98    1.91
   2  -3  -9   70.95    2.95
   2  -3  -9   76.88    1.85
  -2   3  -9   72.31    1.69
  -2   3  -9   64.34    1.56
  -2   3 -10  281.78    4.69
   2  -3 -10  298.25    4.92
  -2   3 -10  270.26    4.53
  -2   3 -10  285.66    4.63
  -2   3 -10  270.78    6.56
  -2   3 -10  276.74    4.63
   2  -3 -10  281.46    4.94
  -2   3 -10  293.03    5.05
  -2   3 -10  288.11    4.91
  -2  -3  10  278.55    4.75
  -2   3 -10  285.59    5.00
  -2  -3  10  284.09    4.69
   2  -3 -10  286.91    4.50
   2  -3 -10  275.84    6.67
   2  -3 -10  284.54    5.05
  -2   3 -10  293.40    4.90
   2  -3 -10  289.75    4.72
   2  -3 -11    8.88    0.74
  -2   3 -11    7.03    0.53
  -2   3 -11    7.55    0.56
   2  -3 -11    7.69    0.67
  -2   3 -11    5.90    0.51
  -2   3 -11    7.06    0.64
   2  -3 -11    7.48    0.68
  -2   3 -11    5.61    0.92
  -2   3 -11    7.72    0.71
  -2  -3  11    7.96    0.63
  -2   3 -11    7.29    0.69
   2  -3 -11    7.97    0.56
   2  -3 -11    7.81    1.03
   2  -3 -11    6.90    0.71
  -2   3 -11    8.22    0.69
   2  -3 -11    7.16    0.65
   2  -3 -12   18.99    0.96
  -2   3 -12   17.91    0.95
   2  -3 -12   19.24    0.98
  -2   3 -12   18.16    0.92
  -2  -3  12   18.63    0.85
  -2   3 -12   18.56    0.97
  -2   3 -12   19.44    0.94
   2  -3 -12   17.55    0.78
  -2   3 -12   19.20    0.94
   2  -3 -12   17.08    0.91
  -2   3 -12   19.90    1.09
  -2   3 -12   18.36    0.75
   2  -3 -12   16.27    0.98
   2  -3 -12   18.66    0.91
   2  -3 -13   41.49    1.33
  -2   3 -13   40.78    1.32
   2  -3 -13   43.96    1.36
  -2   3 -13   40.66    1.29
  -2  -3  13   40.05    1.12
  -2   3 -13   40.78    1.36
  -2   3 -13   41.03    1.32
   2  -3 -13   38.17    1.09
  -2   3 -13   38.89    1.43
   2  -3 -13   40.41    1.28
   2  -3 -13   41.60    1.30
  -2   3 -13   44.48    1.47
   2  -3 -13   41.04    1.42
  -2   3 -13   41.04    1.29
   2  -3 -14   23.84    0.82
   2  -3 -14   25.00    0.90
  -2   3 -14   24.98    0.88
  -2   3 -14   26.52    1.01
   2  -3 -14   25.83    1.00
   2  -3 -14   25.63    0.91
  -2   3 -14   26.90    0.95
  -2   3 -14   25.53    0.94
  -2   3 -15    3.80    0.36
  -2   3 -15    3.18    0.25
   2  -3 -15    4.16    0.38
  -2   3 -15    3.73    0.38
  -2  -4 -15    3.65    0.30
  -2  -4 -15    3.30    0.33
   2   4 -15    3.58    0.28
  -2  -4 -14   25.97    0.93
   2   4 -14   25.69    0.86
   2   4 -14   25.62    0.93
  -2  -4 -14   27.07    1.01
   2   4 -14   26.60    0.97
   2   4 -14   26.49    0.92
  -2  -4 -14   26.09    0.96
   2   4 -13   90.15    2.18
  -2  -4 -13   89.23    1.91
   2  -4  13   87.60    1.80
   2   4 -13   90.20    2.00
   2   4 -13   87.87    2.11
  -2  -4 -13   90.72    2.16
   2   4 -13   89.49    2.05
   2   4 -13   88.36    2.15
   2   4 -13   88.61    2.12
  -2  -4 -13   91.43    2.22
  -2  -4 -13   87.71    2.10
  -2  -4 -12   24.95    1.11
  -2  -4 -12   24.62    0.98
   2   4 -12   23.36    0.98
   2   4 -12   24.14    1.14
   2   4 -12   25.39    1.03
  -2  -4 -12   25.61    0.99
  -2  -4 -12   23.93    1.00
  -2  -4 -12   24.64    1.13
   2   4 -12   23.49    1.03
  -2  -4 -12   25.72    1.20
   2   4 -12   24.86    1.15
   2   4 -12   25.03    1.10
  -2  -4 -11   40.44    1.54
  -2  -4 -11   40.49    1.25
   2   4 -11   36.36    1.18
   2   4 -11   40.15    1.48
   2   4 -11   38.10    1.42
   2   4 -11   35.45    2.01
  -2  -4 -11   41.56    1.49
   2  -4  11   37.99    1.10
   2   4 -11   39.00    1.31
   2   4 -11   38.73    1.48
  -2  -4 -11   39.05    1.27
  -2  -4 -11   38.12    1.31
   2   4 -11   37.70    2.56
   2   4 -11   36.56    2.11
   2   4 -11   37.80    2.45
   2   4 -11   38.75    1.29
   2   4 -11   39.33    1.38
  -2  -4 -11   38.95    1.46
  -2  -4 -10  260.39    4.26
  -2  -4 -10  256.58    4.76
  -2  -4 -10  254.53    4.22
   2   4 -10  256.94    4.66
   2   4 -10  254.94    4.66
   2   4 -10  244.70    4.32
  -2  -4 -10  256.54    4.65
  -2  -4 -10  250.26    4.27
   2   4 -10  249.41    4.29
   2   4 -10  252.77    4.68
   2   4 -10  256.80    4.39
  -2  -4 -10  244.76    4.22
  -2  -4 -10  258.97    4.32
  -2  -4 -10  247.37    4.37
   2   4 -10  253.03    4.55
  -2  -4 -10  256.66    4.66
   2   4 -10  251.44    6.09
   2   4 -10  253.65    6.88
   2   4 -10  247.00    6.89
   2  -4  10  252.16    4.08
  -2  -4  -9  256.58    4.11
  -2  -4  -9  250.61    4.60
  -2  -4  -9  246.21    4.06
   2   4  -9  245.12    4.28
  -2  -4  -9  247.44    4.44
   2   4  -9  247.51    4.50
  -2  -4  -9  250.63    4.50
   2   4  -9  251.43    4.49
  -2  -4  -9  247.14    4.13
   2   4  -9  248.62    4.14
   2   4  -9  251.14    4.52
  -2  -4  -9  236.23    4.08
   2   4  -9  248.16    4.21
  -2  -4  -9  242.68    4.22
  -2  -4  -9  258.20    4.19
   2   4  -9  247.32    4.43
  -2  -4  -9  247.61    4.49
   2   4  -9  234.60    6.66
   2   4  -9  240.06    5.80
  -2  -4  -9  247.46    3.93
   2  -4   9  244.33    3.97
  -2  -4  -8   36.27    1.04
  -2  -4  -8   35.68    1.03
   2   4  -8   34.75    1.17
  -2  -4  -8   33.77    1.23
   2   4  -8   35.94    1.28
   2   4  -8   36.22    1.25
  -2  -4  -8   34.21    0.94
  -2  -4  -8   35.38    1.06
   2   4  -8   33.66    1.04
   2   4  -8   35.49    1.10
  -2  -4  -8   33.02    1.02
   2   4  -8   33.54    1.23
  -2  -4  -8   33.39    1.10
  -2  -4  -8   40.08    1.13
   2   4  -8   36.21    2.32
   2   4  -8   32.58    1.19
  -2  -4  -8   34.77    1.24
  -2  -4  -8   36.64    1.27
  -2  -4  -7   16.68    0.66
   2   4  -7   17.28    0.66
  -2  -4  -7   16.41    0.71
  -2  -4  -7   17.47    0.70
  -2  -4  -7   18.93    0.85
   2   4  -7   17.93    0.77
   2   4  -7   17.02    0.79
  -2  -4  -7   17.09    0.80
  -2  -4  -7   17.18    0.73
  -2  -4  -7   17.84    0.67
   2   4  -7   16.29    1.53
   2  -4   6  338.99    5.32
  -2   4   6  341.29    5.84
   2   4  -6  325.07    6.22
  -2  -4  -6  329.63    4.87
   2   4  -6  332.07    4.87
   2  -4   5  343.89    5.51
  -2   4   5  354.46    6.04
   2   4  -5  332.91    4.82
  -2  -4  -5  340.26    5.97
  -2  -4  -5  343.39    5.45
  -2  -4  -4   68.54    2.03
  -2  -4  -4   68.03    1.71
  -2   4   4   69.37    2.06
   2  -4   4   67.29    1.77
  -2  -4  -3  202.37    4.01
  -2  -4  -3  201.76    3.60
  -2   4   3  207.40    4.08
  -2  -4  -2  457.18    7.38
  -2  -4  -2  464.73    6.97
   2  -4   2  450.80    7.15
  -2   4   2  462.45    7.50
  -2   4   1  201.17    3.77
   2  -4   1  189.76    3.64
  -2   4   1  196.41    3.91
  -2   4   0    3.01    0.43
  -2  -4   0    2.60    0.38
   2  -4   0    3.03    0.47
  -2   4   0    2.38    0.46
  -2  -4   0    2.68    0.45
  -2  -4   1  194.61    3.85
  -2  -4   1  203.15    3.55
  -2   4  -1  200.55    3.95
  -2  -4   2  468.14    6.95
  -2   4  -2  457.06    7.52
  -2   4  -2  446.07    6.31
  -2  -4   2  474.40    7.42
  -2   4  -2  466.70    7.51
   2  -4  -2  456.54    7.15
  -2  -4   3  203.03    3.58
  -2   4  -3  203.36    4.23
  -2   4  -3  198.76    4.06
  -2   4  -3  200.27    3.40
  -2  -4   3  201.93    4.01
  -2  -4   4   69.52    1.73
  -2   4  -4   70.22    2.32
  -2   4  -4   69.20    1.40
   2  -4  -4   70.81    1.83
  -2   4  -4   68.84    2.07
   2  -4  -4   71.36    2.34
  -2   4  -4   72.04    2.32
  -2   4  -4   71.09    1.86
  -2  -4   4   70.22    2.08
  -2   4  -5  344.11    5.09
  -2  -4   5  337.65    5.49
   2  -4  -5  350.68    6.69
  -2   4  -5  354.63    6.09
  -2   4  -5  340.15    6.03
   2  -4  -5  349.52    5.61
  -2   4  -6  334.63    5.04
  -2   4  -6  334.00    5.85
   2  -4  -6  345.29    5.42
  -2   4  -6  336.21    6.79
  -2   4  -6  349.57    6.41
   2  -4  -6  346.28    6.86
  -2   4  -7   17.05    0.62
  -2   4  -7   17.22    0.65
   2  -4  -7   17.39    0.82
  -2   4  -7   18.11    1.40
  -2   4  -7   16.09    1.32
   2  -4  -7   16.50    0.79
   2  -4  -8   34.86    1.14
  -2   4  -8   34.47    1.11
  -2  -4   8   34.21    1.16
  -2   4  -8   34.07    1.05
  -2   4  -8   31.88    1.92
   2  -4  -8   38.33    1.20
   2  -4  -8   33.06    1.19
   2  -4  -8   34.34    1.12
  -2   4  -8   33.12    1.16
  -2   4  -8   35.05    0.99
  -2   4  -8   35.55    1.23
  -2  -4   8   33.90    1.13
  -2   4  -8   32.29    1.94
   2  -4  -8   33.31    1.94
   2  -4  -8   35.73    1.05
   2  -4  -8   34.37    1.24
  -2   4  -8   33.98    1.03
   2  -4  -9  249.75    4.48
  -2   4  -9  247.63    4.16
  -2   4  -9  240.88    6.15
   2  -4  -9  247.86    4.35
  -2   4  -9  250.01    4.15
   2  -4  -9  250.24    4.43
   2  -4  -9  244.40    4.24
  -2   4  -9  251.60    4.40
   2  -4  -9  263.49    4.17
  -2   4  -9  252.07    4.49
  -2  -4   9  242.25    4.27
   2  -4  -9  253.47    4.04
  -2   4  -9  241.76    4.08
   2  -4  -9  253.91    4.54
   2  -4  -9  245.51    6.06
   2  -4  -9  258.19    4.34
  -2   4 -10  242.74    4.25
   2  -4 -10  252.32    4.43
  -2   4 -10  248.07    4.15
   2  -4 -10  251.44    4.45
  -2   4 -10  253.91    4.27
   2  -4 -10  261.00    4.58
   2  -4 -10  249.03    4.27
  -2   4 -10  236.93    6.22
  -2   4 -10  248.43    4.48
  -2  -4  10  248.94    4.39
  -2   4 -10  255.90    4.58
  -2  -4  10  249.25    4.34
   2  -4 -10  250.63    4.10
   2  -4 -10  251.15    6.10
   2  -4 -10  253.42    4.64
  -2   4 -10  239.76    4.08
   2  -4 -10  254.28    4.24
   2  -4 -11   42.62    1.46
  -2   4 -11   38.67    1.25
  -2   4 -11   37.59    1.14
   2  -4 -11   38.08    1.34
  -2   4 -11   38.94    2.26
  -2   4 -11   40.52    1.44
  -2   4 -11   40.18    1.40
  -2  -4  11   37.29    1.30
  -2   4 -11   39.67    1.45
  -2  -4  11   39.18    1.28
   2  -4 -11   39.86    1.20
   2  -4 -11   38.48    1.46
   2  -4 -11   41.05    1.39
   2  -4 -11   40.07    1.29
  -2   4 -11   39.46    1.39
   2  -4 -12   23.96    1.05
  -2   4 -12   23.81    1.06
  -2   4 -12   23.20    0.80
  -2   4 -12   25.87    1.19
   2  -4 -12   24.43    1.03
   2  -4 -12   24.24    1.06
  -2   4 -12   22.51    1.05
  -2  -4  12   24.52    1.00
  -2   4 -12   23.22    1.08
  -2   4 -12   24.33    1.03
   2  -4 -12   23.86    0.90
  -2  -4  12   23.87    0.91
  -2   4 -12   23.98    1.04
   2  -4 -12   23.06    1.12
   2  -4 -12   23.95    0.99
  -2   4 -13   93.96    2.05
  -2   4 -13   93.85    2.22
   2  -4 -13   84.11    1.91
   2  -4 -13   90.90    2.03
  -2  -4  13   85.28    1.87
  -2   4 -13   91.18    2.11
  -2   4 -13   91.39    2.03
   2  -4 -13   86.86    1.83
  -2   4 -13   87.52    2.02
  -2   4 -13   88.33    2.02
   2  -4 -13   88.36    2.15
   2  -4 -13   86.40    1.94
  -2   4 -14   26.43    0.88
   2  -4 -14   25.10    0.85
  -2   4 -14   27.67    1.00
   2  -4 -14   26.74    0.97
  -2   4 -14   27.83    1.01
  -2   4 -14   26.26    0.84
  -2   4 -14   27.63    0.93
   2  -4 -15    3.94    0.35
  -2   4 -15    3.97    0.37
  -2   4 -15    4.32    0.34
   2   5 -14   58.45    1.37
  -2  -5 -14   58.89    1.41
   2   5 -14   55.95    1.32
   2  -5  14   57.65    1.29
   2   5 -14   59.06    1.43
  -2  -5 -14   57.01    1.37
   2   5 -13   14.02    0.69
   2   5 -13   15.90    0.82
  -2  -5 -13   15.44    0.87
   2   5 -13   14.19    0.78
   2   5 -13   14.06    0.74
   2   5 -13   13.99    0.78
  -2  -5 -13   13.46    0.68
   2  -5  13   13.76    0.63
   2   5 -13   13.65    0.70
  -2  -5 -13   14.67    0.80
   2   5 -13   14.30    0.78
  -2  -5 -13   14.90    0.80
   2   5 -12   51.83    1.63
   2   5 -12   49.08    1.39
  -2  -5 -12   52.36    1.44
  -2  -5 -12   48.79    1.46
  -2  -5 -12   53.67    1.69
   2   5 -12   50.92    1.60
   2   5 -12   51.46    1.56
  -2  -5 -12   51.54    1.60
   2  -5  12   47.23    1.18
   2   5 -12   49.26    1.50
  -2  -5 -12   48.99    1.58
  -2  -5 -11   17.26    0.85
  -2  -5 -11   17.34    1.02
  -2  -5 -11   16.64    0.79
   2   5 -11   16.06    0.93
   2   5 -11   18.14    0.99
   2  -5  11   15.61    0.71
  -2  -5 -11   15.99    0.94
   2  -5  11   16.31    0.72
   2   5 -11   16.97    0.97
   2   5 -11   16.43    0.82
  -2  -5 -11   15.73    0.84
  -2  -5 -11   17.62    0.92
   2   5 -11   16.77    1.73
   2   5 -11   14.85    1.42
   2   5 -11   15.12    1.58
  -2  -5 -11   16.61    0.97
   2   5 -11   16.92    0.92
   2   5 -11   12.65    1.31
  -2  -5 -10   83.80    2.17
   2   5 -10   83.43    2.02
  -2  -5 -10   84.97    1.90
   2   5 -10   78.50    2.11
   2  -5  10   85.19    1.86
  -2  -5 -10   85.70    2.32
  -2  -5 -10   83.76    1.96
   2   5 -10   82.40    2.21
   2   5 -10   86.60    2.25
  -2  -5 -10   83.10    2.24
   2  -5  10   81.44    1.85
   2   5 -10   82.70    2.23
   2   5 -10   85.28    1.99
  -2  -5 -10   85.55    2.03
  -2  -5 -10   81.82    2.08
   2   5 -10   86.07    3.78
   2   5 -10   81.08    3.69
   2   5 -10   78.44    3.20
   2   5 -10   81.30    1.93
  -2  -5 -10   86.67    2.25
   2   5 -10   85.00    2.18
  -2  -5  -9  110.92    2.30
  -2  -5  -9  112.06    2.69
   2   5  -9  111.94    2.51
  -2  -5  -9  112.03    2.22
  -2  -5  -9  109.75    2.58
   2   5  -9  115.04    2.64
   2   5  -9  112.17    2.58
  -2  -5  -9  115.67    2.64
   2   5  -9  110.40    2.27
  -2  -5  -9  104.70    2.18
   2   5  -9  114.71    2.64
   2   5  -9  110.49    2.32
  -2  -5  -9  108.80    2.44
  -2  -5  -9  109.64    2.35
   2   5  -9  109.71    2.55
  -2  -5  -9  111.05    2.60
   2   5  -9  109.48    4.24
   2  -5   9  110.82    2.22
  -2  -5  -9  109.77    2.09
  -2  -5  -8   65.44    1.81
   2  -5   8   66.53    1.49
   2   5  -8   65.30    1.73
  -2  -5  -8   65.09    1.50
   2   5  -8   67.09    1.79
  -2  -5  -8   68.18    1.59
  -2  -5  -8   64.22    1.88
   2   5  -8   66.97    1.59
   2   5  -8   65.89    1.82
  -2  -5  -8   68.18    1.64
  -2  -5  -8   65.55    1.69
  -2  -5  -8   64.64    1.82
  -2  -5  -8   65.02    1.39
   2   5  -8   64.49    1.54
  -2  -5  -8   62.77    1.47
  -2  -5  -8   65.94    1.83
   2   5  -8   64.98    3.13
   2   5  -7  153.52    2.95
  -2  -5  -7  145.80    2.57
   2   5  -7  149.14    2.64
  -2  -5  -7  152.67    3.02
   2  -5   7  153.24    2.62
  -2  -5  -7  154.49    3.01
   2   5  -7  156.72    3.02
  -2  -5  -7  150.76    3.00
   2   5  -7  155.72    4.11
   2   5  -7  162.58    4.85
  -2  -5  -7  154.49    2.65
   2   5  -7  153.80    2.90
  -2   5   6  406.30    7.12
   2  -5   6  414.29    6.47
   2   5  -6  393.15    5.79
   2   5  -6  414.44    8.39
   2   5  -6  416.25    7.46
   2  -5   5   89.37    2.18
  -2   5   5   82.19    2.51
  -2  -5  -5   85.15    2.13
   2   5  -5   84.49    2.54
  -2  -5  -5   85.21    1.46
  -2  -5  -5   87.20    2.55
   2  -5   4   38.01    1.38
  -2   5   4   41.40    1.69
  -2  -5  -4   40.95    1.38
   2   5  -4   41.62    1.60
  -2  -5  -4   42.29    1.68
  -2  -5  -4   38.88    0.84
  -2  -5  -3  293.49    4.92
   2  -5   3  284.62    4.99
  -2   5   3  287.46    5.49
  -2  -5  -3  291.40    5.41
  -2  -5  -3  278.07    4.02
  -2  -5  -2  663.95    9.76
   2  -5   2  659.68    9.92
  -2   5   2  673.56   10.45
  -2  -5  -2  657.32   10.30
  -2  -5  -2  649.37    8.81
  -2   5   1  502.31    7.90
  -2   5   1  491.01    8.18
   2  -5   1  478.61    7.72
  -2   5   0  492.49    7.92
  -2  -5   0  497.62    7.54
  -2   5   0  483.88    8.11
   2  -5   0  489.98    7.71
  -2  -5   0  490.21    7.97
  -2  -5   0  480.14    6.62
  -2  -5   1  482.25    7.43
  -2   5  -1  490.77    7.97
   2   5   1  477.81    6.77
  -2  -5   1  472.60    6.52
  -2  -5   1  494.47    7.94
  -2  -5   2  677.52    9.93
  -2   5  -2  687.29   10.63
  -2   5  -2  674.38   10.59
   2  -5  -2  668.89   10.12
  -2  -5   2  660.36    8.98
  -2  -5   2  683.45   10.46
   2  -5  -3  292.19    5.12
  -2   5  -3  293.39    5.56
  -2  -5   3  291.09    4.97
  -2   5  -3  289.01    5.68
  -2   5  -3  283.83    4.54
  -2  -5   3  290.72    5.45
  -2  -5   3  287.41    4.09
   2  -5  -4   40.81    1.43
  -2   5  -4   41.34    1.69
  -2   5  -4   42.05    1.87
  -2   5  -4   39.69    1.33
  -2   5  -4   39.40    1.84
  -2  -5   4   42.43    1.41
  -2  -5   4   40.84    0.86
  -2  -5   4   43.41    1.71
  -2   5  -5   93.09    1.81
   2  -5  -5   88.10    2.23
  -2   5  -5   82.21    2.51
  -2   5  -5   90.76    2.94
   2  -5  -5   83.40    2.80
  -2   5  -5   85.74    2.33
  -2  -5   5   83.51    2.12
  -2   5  -5   85.40    2.86
  -2  -5   5   88.66    2.58
  -2  -5   5   84.35    1.47
  -2   5  -6  390.85    7.01
   2  -5  -6  407.56    6.50
  -2   5  -6  408.32    7.20
   2  -5  -6  408.09    7.84
  -2   5  -6  399.92    7.88
  -2   5  -6  402.46    6.00
   2  -5  -7  156.75    2.85
  -2  -5   7  155.19    2.92
  -2   5  -7  154.52    2.86
  -2   5  -7  160.23    2.76
   2  -5  -7  155.87    3.01
  -2   5  -7  152.95    2.76
   2  -5  -7  151.44    2.91
  -2   5  -7  160.01    4.53
  -2  -5   7  151.58    2.76
  -2   5  -7  152.36    2.94
  -2   5  -7  156.43    2.62
  -2   5  -7  152.26    3.01
  -2  -5   7  155.12    2.93
   2  -5  -7  153.38    2.67
   2  -5  -7  153.66    4.30
  -2   5  -7  151.60    3.94
   2  -5  -7  156.03    3.07
  -2   5  -7  150.38    2.73
  -2   5  -8   64.68    1.67
  -2  -5   8   69.13    1.76
  -2   5  -8   67.84    1.60
   2  -5  -8   68.56    1.70
   2  -5  -8   66.06    1.80
  -2   5  -8   66.68    1.61
  -2   5  -8   67.25    2.94
   2  -5  -8   64.26    1.70
  -2   5  -8   63.20    1.58
   2  -5  -8   63.68    1.69
  -2   5  -8   65.29    1.75
  -2   5  -8   65.88    1.49
  -2  -5   8   63.10    1.72
  -2   5  -8   67.80    1.84
  -2  -5   8   65.11    1.71
   2  -5  -8   67.45    1.53
   2  -5  -8   65.29    2.75
   2  -5  -8   67.40    1.85
  -2   5  -8   66.53    1.60
  -2   5  -8   65.92    1.49
   2  -5  -8   68.05    1.54
   2  -5  -9  111.26    2.55
  -2   5  -9  114.12    2.34
  -2   5  -9  106.53    3.94
   2  -5  -9  108.81    2.44
  -2   5  -9  107.61    2.25
   2  -5  -9  109.51    2.40
  -2   5  -9  114.63    2.54
  -2  -5   9  108.69    2.47
  -2   5  -9  111.87    2.58
  -2  -5   9  108.95    2.45
   2  -5  -9  116.13    2.66
  -2   5  -9  108.16    2.27
   2  -5  -9  107.68    2.41
  -2   5  -9  107.91    2.30
  -2  -5   9  110.73    2.47
   2  -5  -9  111.97    2.26
   2  -5 -10   85.51    2.18
  -2   5 -10   85.76    2.00
   2  -5 -10   82.62    2.01
  -2   5 -10   77.88    3.38
  -2   5 -10   84.23    1.87
   2  -5 -10   83.19    2.07
  -2   5 -10   84.94    2.16
  -2  -5  10   82.71    2.11
  -2   5 -10   85.46    2.23
  -2  -5  10   85.29    2.10
   2  -5 -10   85.16    1.89
   2  -5 -10   84.99    2.26
  -2   5 -10   81.88    1.90
   2  -5 -10   86.94    2.11
  -2   5 -10   81.94    2.13
   2  -5 -10   85.17    1.94
   2  -5 -11   17.06    0.92
  -2   5 -11   15.33    0.79
   2  -5 -11   15.28    0.83
  -2   5 -11   15.16    0.67
  -2   5 -11   16.33    0.91
  -2   5 -11   14.63    1.46
  -2   5 -11   16.78    0.91
  -2  -5  11   16.67    0.88
  -2   5 -11   16.24    0.93
   2  -5 -11   16.73    0.79
  -2  -5  11   15.60    0.84
   2  -5 -11   14.97    0.93
   2  -5 -11   18.45    0.92
   2  -5 -11   14.01    0.77
  -2   5 -12   50.37    1.52
   2  -5 -12   52.24    1.52
  -2   5 -12   46.53    1.35
  -2  -5  12   49.70    1.45
  -2   5 -12   49.69    1.55
  -2   5 -12   51.01    1.45
  -2  -5  12   51.04    1.41
   2  -5 -12   51.68    1.37
   2  -5 -12   48.86    1.59
  -2   5 -12   51.34    1.64
   2  -5 -12   48.14    1.41
  -2   5 -12   50.14    1.52
   2  -5 -12   49.06    1.38
  -2   5 -13   13.24    0.72
  -2   5 -13   14.99    0.83
   2  -5 -13   15.05    0.73
  -2   5 -13   14.45    0.71
   2  -5 -13   15.15    0.68
  -2   5 -13   13.56    0.73
  -2   5 -13   14.42    0.77
  -2   5 -13   15.16    0.74
  -2  -5  13   14.28    0.69
   2  -5 -13   12.86    0.66
   2  -5 -13   13.36    0.80
  -2   5 -14   54.37    1.30
  -2   5 -14   58.36    1.43
  -2   5 -14   58.75    1.32
  -2   5 -14   54.86    1.19
   2  -5 -14   59.04    1.41
  -2   5 -14   57.50    1.42
   2   6 -14   21.56    0.67
   2   6 -14   24.08    0.75
   2   6 -14   23.46    0.77
   2   6 -14   21.41    0.68
   2  -6  14   23.93    0.72
   2  -6  13   23.35    0.80
  -2  -6 -13   23.33    0.94
   2   6 -13   24.22    0.95
   2   6 -13   22.59    0.87
   2   6 -13   23.49    0.93
  -2  -6 -13   22.89    0.92
   2   6 -13   22.84    0.84
   2   6 -13   22.91    0.88
   2   6 -13   23.48    0.94
   2  -6  12    0.40    0.25
   2   6 -12    0.39    0.40
   2   6 -12    0.51    0.30
  -2  -6 -12    0.23    0.34
   2  -6  12    0.58    0.35
  -2  -6 -12    0.65    0.41
   2   6 -12    0.56    0.37
  -2  -6 -12    0.47    0.43
   2   6 -12    0.49    0.40
  -2  -6 -12    0.39    0.42
   2   6 -12    1.52    0.42
   2  -6  12    0.84    0.29
   2   6 -11    3.06    0.52
  -2  -6 -11    2.86    0.54
  -2  -6 -11    2.70    0.56
   2   6 -11    3.03    0.53
   2  -6  11    3.35    0.41
   2  -6  11    3.29    0.42
   2   6 -11    3.35    0.43
   2   6 -11    2.75    0.52
  -2  -6 -11    3.15    0.49
   2   6 -11    3.13    0.79
   2   6 -11    3.12    0.84
  -2  -6 -11    3.57    0.43
  -2  -6 -11    2.88    0.53
   2   6 -11    3.49    0.51
  -2  -6 -11    3.43    0.55
   2   6 -10  110.23    2.46
  -2  -6 -10  114.84    2.66
   2   6 -10  112.49    2.61
  -2  -6 -10  115.99    2.29
   2   6 -10  114.39    2.68
  -2  -6 -10  114.18    2.71
  -2  -6 -10  112.46    2.46
  -2  -6 -10  112.75    2.76
   2   6 -10  117.96    2.69
   2  -6  10  117.14    2.35
   2   6 -10  111.86    2.34
   2   6 -10  112.62    2.68
  -2  -6 -10  117.59    2.51
  -2  -6 -10  109.88    2.54
  -2  -6 -10  115.22    2.70
   2   6 -10  116.01    2.66
   2   6 -10  111.71    4.31
   2   6 -10  115.86    4.47
   2  -6  10  114.71    2.34
  -2  -6  -9   47.31    1.59
   2   6  -9   49.01    1.55
  -2  -6  -9   47.82    1.29
   2   6  -9   47.02    1.60
   2   6  -9   46.80    1.56
  -2  -6  -9   48.19    1.40
  -2  -6  -9   45.43    1.43
  -2  -6  -9   46.49    1.66
  -2  -6  -9   45.77    1.59
   2  -6   9   47.46    1.35
  -2  -6  -9   49.63    1.47
  -2  -6  -9   46.34    1.59
   2  -6   9   46.58    1.32
   2   6  -9   44.48    2.73
   2   6  -9   45.80    1.58
   2   6  -9   46.67    1.32
  -2  -6  -8    9.52    0.74
  -2  -6  -8    9.51    0.60
  -2  -6  -8    9.62    0.47
   2   6  -8    9.90    0.71
   2   6  -8    9.03    0.72
  -2  -6  -8   10.90    0.68
   2   6  -8    9.38    1.16
   2   6  -8    9.53    1.33
   2   6  -8    9.95    0.69
  -2  -6  -8    9.51    0.55
  -2  -6  -8   10.72    0.68
  -2  -6  -8    9.32    0.78
  -2  -6  -8    8.99    0.71
   2  -6   8   10.43    0.60
  -2  -6  -8    9.08    0.74
   2   6  -7   79.16    1.95
  -2  -6  -7   78.50    1.81
  -2  -6  -7   81.28    1.78
  -2  -6  -7   82.58    2.11
  -2  -6  -7   78.29    1.87
  -2  -6  -7   80.93    1.68
   2  -6   7   78.11    1.59
   2   6  -7   82.31    1.93
   2   6  -7   80.52    2.01
  -2  -6  -7   79.68    1.90
   2   6  -7   82.99    3.47
   2   6  -7   79.46    2.93
   2  -6   7   81.70    1.73
  -2  -6  -7   80.23    2.04
   2   6  -7   80.39    1.98
   2  -6   6   64.47    1.43
   2  -6   6   62.90    1.36
   2   6  -6   63.65    1.58
  -2  -6  -6   62.02    1.37
  -2  -6  -6   63.83    1.77
  -2  -6  -6   61.45    1.45
  -2  -6  -6   62.20    1.53
   2   6  -6   67.73    1.71
  -2  -6  -6   62.99    1.60
  -2  -6  -6   67.07    1.55
   2   6  -6   64.71    2.45
   2   6  -6   63.17    2.89
   2   6  -6   63.84    1.71
  -2  -6  -6   60.90    2.27
   2  -6   6   65.25    1.93
   2   6  -6   65.17    1.63
   2   6  -6   68.29    1.67
  -2  -6  -6   64.01    1.69
  -2   6   6   69.85    2.41
   2  -6   5  103.85    2.58
  -2   6   5   99.14    3.00
   2   6  -5  102.05    2.97
  -2  -6  -5   99.33    2.99
  -2  -6  -5  100.80    2.19
   2  -6   4  305.12    5.46
  -2   6   4  295.83    6.09
  -2  -6  -4  298.18    5.40
   2   6  -4  301.77    5.76
  -2  -6  -4  310.28    6.05
  -2  -6  -4  302.78    4.37
  -2   6   3   22.51    0.70
   2  -6   3   21.39    1.12
  -2   6   3   21.41    1.33
  -2  -6  -3   21.15    1.08
   2   6  -3   21.77    1.14
  -2  -6  -3   22.31    1.31
  -2  -6  -3   21.13    0.61
   2  -6   2  265.92    4.96
  -2   6   2  268.57    5.47
  -2  -6  -2  267.31    4.84
   2   6  -2  264.34    4.78
  -2  -6  -2  257.01    3.83
  -2  -6  -2  269.86    5.39
   2   6  -1  100.09    2.32
  -2   6   1  104.10    2.69
   2  -6   1  101.79    2.61
  -2   6   1  100.42    2.98
   2  -6   0   33.96    1.45
  -2   6   0   31.68    1.59
  -2   6   0   35.38    1.53
  -2  -6   0   34.08    1.35
  -2  -6   0   35.01    0.81
  -2  -6   0   33.81    1.58
   2   6   0   32.82    1.09
  -2   6  -1  102.33    2.85
  -2  -6   1  102.56    2.53
   2   6   1  102.05    1.94
  -2  -6   1  100.69    1.73
  -2  -6   1  101.75    2.85
  -2   6  -2  260.20    3.93
  -2  -6   2  266.83    4.87
  -2   6  -2  274.04    5.49
  -2   6  -2  271.41    5.51
   2  -6  -2  267.83    5.02
  -2  -6   2  267.49    3.88
  -2  -6   2  265.08    5.34
  -2  -6   3   21.72    1.09
  -2   6  -3   21.71    1.35
  -2   6  -3   21.23    1.30
   2  -6  -3   22.61    1.18
  -2  -6   3   21.55    0.62
  -2  -6   3   21.70    1.30
  -2  -6   4  296.52    5.43
  -2   6  -4  311.45    6.40
  -2   6  -4  300.24    6.09
   2  -6  -4  309.99    5.58
  -2  -6   4  305.37    6.04
  -2  -6   4  304.92    4.40
  -2  -6   5   98.08    2.04
  -2   6  -5   98.37    2.03
  -2  -6   5  100.03    2.10
  -2   6  -5   95.91    2.94
   2  -6  -5  100.08    2.58
  -2  -6   5  100.85    3.01
  -2   6  -5  103.23    3.36
  -2   6  -6   63.82    2.30
  -2   6  -6   63.39    1.45
  -2  -6   6   64.86    1.62
  -2   6  -6   63.91    1.56
   2  -6  -6   61.93    1.63
  -2   6  -6   64.78    1.49
  -2   6  -6   66.08    2.78
  -2   6  -6   62.77    1.62
  -2  -6   6   63.46    1.55
  -2   6  -6   62.32    1.33
   2  -6  -6   62.75    1.41
  -2  -6   6   63.88    1.66
  -2   6  -6   65.86    1.72
   2  -6  -6   64.82    1.42
  -2  -6   6   64.85    1.64
   2  -6  -6   63.37    1.92
   2  -6  -6   64.58    1.73
  -2   6  -6   64.65    1.56
   2  -6  -7   80.86    1.98
   2  -6  -7   77.20    1.77
  -2   6  -7   83.00    1.80
   2  -6  -7   79.17    1.89
  -2   6  -7   79.08    1.84
   2  -6  -7   74.16    1.92
  -2  -6   7   80.05    1.84
  -2   6  -7   81.50    1.98
  -2   6  -7   82.30    1.64
  -2  -6   7   78.01    1.96
   2  -6  -7   76.63    1.64
  -2   6  -7   77.83    2.00
  -2  -6   7   82.93    1.97
   2  -6  -7   82.55    1.73
   2  -6  -7   80.78    2.07
  -2   6  -7   79.78    1.88
   2  -6  -7   74.70    1.79
  -2  -6   7   81.35    1.93
  -2   6  -7   80.96    1.76
   2  -6  -7   82.77    1.68
  -2   6  -7   78.31    1.80
   2  -6  -8    9.33    0.69
   2  -6  -8    9.21    0.58
  -2   6  -8    9.45    0.61
  -2   6  -8    9.62    1.26
   2  -6  -8    9.81    0.67
  -2   6  -8    8.54    0.59
   2  -6  -8   10.03    0.69
  -2   6  -8   10.22    0.72
  -2  -6   8    9.16    0.59
  -2   6  -8    9.60    0.53
  -2  -6   8    9.48    0.71
   2  -6  -8    9.36    0.50
  -2   6  -8   10.93    0.77
  -2  -6   8    9.15    0.69
   2  -6  -8    9.66    0.61
  -2   6  -8    9.95    0.62
   2  -6  -8   12.00    0.81
  -2   6  -8   10.96    0.63
  -2   6  -8    9.90    0.66
  -2  -6   8   10.87    0.74
  -2   6  -8   11.07    0.60
   2  -6  -8    9.41    0.56
   2  -6  -9   47.30    1.54
  -2   6  -9   45.89    1.38
  -2   6  -9   45.44    1.33
   2  -6  -9   44.90    1.44
  -2  -6   9   44.48    1.31
  -2   6  -9   46.77    1.52
  -2   6  -9   45.87    2.63
  -2  -6   9   43.90    1.50
  -2   6  -9   46.79    1.57
   2  -6  -9   49.31    1.35
  -2  -6   9   46.43    1.52
   2  -6  -9   48.28    1.64
  -2   6  -9   45.53    1.36
  -2  -6   9   46.01    1.50
  -2   6  -9   48.31    1.38
   2  -6  -9   45.16    1.27
  -2   6 -10  108.35    2.20
   2  -6 -10  111.22    2.47
  -2   6 -10  109.84    2.40
   2  -6 -10  112.35    2.57
  -2   6 -10  109.17    4.12
  -2   6 -10  115.55    2.62
  -2  -6  10  111.24    2.58
  -2   6 -10  116.68    2.68
  -2  -6  10  111.98    2.54
   2  -6 -10  117.57    2.75
  -2   6 -10  110.87    2.35
  -2   6 -10  112.73    2.41
  -2   6 -10  118.11    2.60
   2  -6 -10  114.21    2.29
  -2   6 -11    3.17    0.47
  -2   6 -11    3.27    0.45
   2  -6 -11    3.05    0.47
   2  -6 -11    4.73    0.62
   2  -6 -11    3.23    0.49
  -2   6 -11    3.50    0.55
  -2  -6  11    3.55    0.50
  -2   6 -11    2.80    0.49
  -2  -6  11    2.94    0.51
   2  -6 -11    3.04    0.43
   2  -6 -11    2.88    0.54
  -2   6 -11    2.46    0.47
  -2  -6  12    0.45    0.37
  -2   6 -12    0.40    0.37
  -2   6 -12    1.02    0.37
  -2  -6  12    0.63    0.35
   2  -6 -12    0.43    0.36
  -2   6 -12    0.64    0.38
  -2   6 -12    0.55    0.32
  -2   6 -12    0.70    0.35
   2  -6 -12    0.61    0.44
   2  -6 -12    0.60    0.36
  -2  -6  13   21.48    0.74
   2  -6 -13   23.60    0.84
  -2  -6  13   23.72    0.86
  -2   6 -13   23.47    0.89
  -2   6 -13   23.13    0.83
   2  -6 -13   24.96    0.99
  -2   6 -13   26.02    0.99
  -2   6 -13   25.04    0.94
  -2   6 -13   23.57    0.85
  -2   6 -14   23.33    0.78
  -2   6 -14   23.76    0.71
  -2   6 -14   23.49    0.79
   2  -6 -14   25.57    0.82
  -2  -6  14   19.22    0.57
  -2   6 -14   22.26    0.73
   2  -7  14   10.60    0.45
   2   7 -14    9.94    0.43
   2   7 -14   10.44    0.45
   2   7 -13   32.65    1.02
   2  -7  13   31.63    0.90
   2   7 -13   32.63    1.02
  -2  -7 -13   30.92    1.00
   2   7 -13   31.00    0.92
   2   7 -13   30.88    0.93
   2  -7  13   32.13    0.98
   2   7 -13   31.60    1.00
   2   7 -13   30.75    0.94
   2  -7  12   33.27    1.06
  -2  -7 -12   31.86    1.16
   2   7 -12   32.89    1.12
   2  -7  12   32.39    0.94
   2   7 -12   33.78    1.18
  -2  -7 -12   32.81    1.19
   2   7 -12   32.60    1.12
   2   7 -12   34.27    1.18
   2  -7  12   30.79    0.90
   2   7 -11    2.08    0.47
  -2  -7 -11    2.48    0.55
   2  -7  11    1.72    0.36
   2   7 -11    2.00    0.48
  -2  -7 -11    1.76    0.43
  -2  -7 -11    1.46    0.50
  -2  -7 -11    1.71    0.47
   2   7 -11    1.68    0.44
   2   7 -11    1.56    0.44
   2  -7  11    2.21    0.40
  -2  -7 -10   92.13    2.41
  -2  -7 -10   89.51    2.10
   2   7 -10   95.88    2.29
  -2  -7 -10   92.60    1.92
   2   7 -10   83.92    3.36
   2   7 -10   93.70    2.34
   2   7 -10   94.24    2.31
   2  -7  10   91.31    2.03
  -2  -7 -10   92.32    2.36
   2  -7  10   95.39    2.07
   2   7 -10   94.92    2.35
  -2  -7 -10   93.08    2.19
   2   7 -10   85.40    3.40
   2   7 -10   83.92    3.64
  -2  -7 -10   96.51    2.34
   2   7 -10   90.23    2.12
  -2  -7 -10   92.98    2.34
   2   7 -10   89.80    2.27
  -2  -7  -9   41.69    1.50
   2   7  -9   43.57    1.46
  -2  -7  -9   42.19    1.17
   2   7  -9   41.97    1.46
  -2  -7  -9   41.68    1.36
  -2  -7  -9   43.52    1.59
  -2  -7  -9   41.12    1.26
  -2  -7  -9   42.21    1.55
   2  -7   9   42.86    1.32
   2   7  -9   45.54    1.55
  -2  -7  -9   42.68    1.40
  -2  -7  -9   41.30    1.46
  -2  -7  -9   43.37    1.55
   2   7  -9   40.64    2.59
   2   7  -9   42.75    2.37
   2  -7   9   43.81    1.31
  -2  -7  -8  144.81    3.10
   2   7  -8  142.06    2.94
  -2  -7  -8  141.36    2.56
   2   7  -8  135.86    2.95
  -2  -7  -8  142.43    2.88
  -2  -7  -8  146.41    3.18
  -2  -7  -8  136.28    2.77
  -2  -7  -8  136.56    3.07
   2  -7   8  143.36    2.78
   2   7  -8  144.51    3.06
  -2  -7  -8  145.96    2.97
  -2  -7  -8  142.14    3.08
   2   7  -8  140.97    3.01
   2   7  -8  137.47    4.77
   2   7  -8  136.36    4.30
   2  -7   8  145.22    2.73
  -2  -7  -7   13.74    0.77
  -2  -7  -7   13.83    0.89
  -2  -7  -7   13.33    0.71
   2  -7   7   13.58    0.60
  -2  -7  -7   14.55    0.63
   2   7  -7   13.88    0.78
  -2  -7  -7   13.81    0.68
  -2  -7  -7   14.21    0.76
   2   7  -7   13.77    0.80
   2  -7   7   12.91    0.72
   2   7  -7   15.05    0.87
  -2  -7  -7   14.25    0.77
  -2  -7  -7   14.57    0.84
   2   7  -7   13.97    1.35
   2   7  -7   16.05    1.65
   2  -7   7   13.48    0.70
  -2  -7  -7   13.19    0.84
   2   7  -7   15.29    0.85
   2  -7   6  136.79    2.52
   2  -7   6  136.67    2.41
  -2  -7  -6  130.74    2.35
   2   7  -6  137.31    2.68
  -2  -7  -6  132.20    2.85
   2   7  -6  138.06    2.78
  -2  -7  -6  133.43    2.68
  -2  -7  -6  135.41    2.54
  -2  -7  -6  136.50    2.93
   2   7  -6  141.71    2.89
   2   7  -6  135.70    2.73
  -2   7   6  131.37    3.77
  -2  -7  -6  134.90    2.66
   2   7  -6  137.30    2.81
  -2  -7  -6  134.20    2.62
  -2  -7  -6  135.94    2.72
   2   7  -6  132.44    3.88
   2   7  -6  137.81    4.52
  -2  -7  -6  132.27    2.55
  -2  -7  -6  129.56    2.52
  -2  -7  -6  136.96    3.80
   2  -7   6  138.58    3.29
   2   7  -5  342.12    5.26
  -2  -7  -5  348.61    5.54
   2  -7   5  342.86    5.12
   2  -7   5  336.90    5.04
   2   7  -5  332.46    5.26
  -2  -7  -5  324.45    5.18
  -2  -7  -5  333.75    5.51
  -2  -7  -5  334.64    5.21
  -2   7   5  331.74    6.87
  -2  -7  -5  333.06    5.10
  -2  -7  -5  330.65    5.30
   2   7  -5  336.92    5.32
  -2  -7  -5  335.85    5.29
   2   7  -5  342.87    5.44
   2   7  -5  330.74    6.69
   2  -7   5  359.52    6.24
  -2  -7  -5  342.22    6.90
  -2  -7  -5  336.58    5.51
   2   7  -5  338.08    5.37
  -2  -7  -5  333.74    5.21
  -2  -7  -5  334.00    5.34
   2  -7   4  145.64    2.53
  -2  -7  -4  142.40    2.70
  -2  -7  -4  142.14    2.71
   2   7  -4  144.24    3.68
  -2  -7  -4  147.57    3.98
  -2  -7  -4  142.27    2.84
   2  -7   4  155.13    2.58
   2  -7   4  144.21    3.44
  -2   7   4  152.74    4.10
   2   7  -4  146.43    2.73
   2  -7   3  235.55    4.77
  -2   7   3  227.57    5.30
  -2  -7  -3  235.78    3.56
  -2  -7  -3  235.22    5.28
  -2   7   3  229.56    3.71
   2   7  -3  230.79    4.77
  -2  -7  -2  104.94    2.79
  -2  -7  -2  104.12    1.85
  -2  -7  -2  105.77    3.19
   2  -7   2  103.03    2.84
  -2   7   2   99.47    3.20
   2   7  -2  104.73    2.67
   2  -7   1  123.31    3.14
  -2   7   1  118.22    3.52
   2   7  -1  123.66    2.80
  -2  -7   0  346.79    6.28
  -2   7   0  352.65    6.61
  -2  -7   0  354.62    5.06
  -2  -7   0  352.84    6.82
  -2   7   0  343.37    6.97
   2  -7   0  345.17    6.39
   2   7   0  343.67    5.64
  -2  -7   1  122.72    3.45
  -2  -7   1  120.46    2.07
  -2   7  -1  123.77    3.40
  -2  -7   1  119.97    3.03
  -2  -7   2  106.55    1.87
  -2  -7   2  102.05    3.13
   2  -7  -2  107.93    2.91
  -2   7  -2  100.03    3.23
  -2   7  -2  103.99    3.19
  -2  -7   2  102.64    2.78
  -2  -7   3  237.50    3.60
  -2  -7   3  242.18    5.32
  -2   7  -3  237.54    5.46
   2  -7  -3  239.69    4.86
  -2   7  -3  232.95    5.39
  -2   7  -3  232.69    3.70
  -2  -7   4  146.07    2.76
  -2   7  -4  146.95    2.53
  -2   7  -4  143.34    2.46
  -2  -7   4  138.92    2.67
  -2  -7   4  143.09    2.81
   2  -7  -4  143.67    2.55
  -2   7  -4  143.59    2.56
   2  -7  -4  148.76    2.89
  -2   7  -4  149.83    4.22
  -2  -7   4  144.00    2.79
  -2  -7   4  145.29    3.94
   2  -7  -4  153.65    3.56
  -2   7  -4  142.20    3.98
   2  -7  -4  145.26    2.94
   2  -7  -5  342.83    6.22
  -2   7  -5  345.59    6.93
   2  -7  -5  348.38    5.56
  -2   7  -5  337.83    7.37
  -2   7  -5  346.20    5.19
  -2   7  -5  341.00    5.06
  -2   7  -5  335.29    5.13
  -2  -7   5  327.47    5.36
   2  -7  -5  332.61    5.12
  -2  -7   5  336.93    5.48
  -2   7  -5  336.24    5.51
   2  -7  -5  336.32    5.04
  -2  -7   5  350.62    6.96
   2  -7  -5  342.45    5.61
  -2  -7   5  330.39    5.15
  -2   7  -5  342.72    5.37
  -2   7  -6  129.54    3.71
  -2   7  -6  140.86    2.55
  -2  -7   6  135.02    2.74
  -2   7  -6  136.81    2.49
  -2   7  -6  138.13    4.38
   2  -7  -6  140.11    2.91
   2  -7  -6  135.21    2.80
  -2   7  -6  133.36    2.78
  -2  -7   6  137.06    2.72
  -2   7  -6  132.57    2.35
   2  -7  -6  137.23    2.49
  -2   7  -6  137.08    2.87
   2  -7  -6  139.11    2.49
  -2  -7   6  138.21    2.82
   2  -7  -6  142.14    3.35
  -2  -7   6  130.94    3.77
   2  -7  -6  141.74    2.97
  -2   7  -6  139.09    2.72
   2  -7  -7   13.91    0.82
   2  -7  -7   13.89    0.72
  -2   7  -7   13.26    0.73
  -2   7  -7   13.36    1.43
  -2   7  -7   14.13    0.82
  -2  -7   7   14.62    0.77
   2  -7  -7   13.95    0.85
  -2  -7   7   13.04    0.81
  -2   7  -7   12.49    0.57
  -2   7  -7   14.06    0.84
   2  -7  -7   14.92    0.71
  -2  -7   7   13.78    0.83
   2  -7  -7   13.27    0.87
  -2   7  -7   13.90    0.69
  -2  -7   7   12.42    0.77
   2  -7  -7   12.35    0.59
  -2   7  -7   14.33    0.75
   2  -7  -8  140.76    2.95
   2  -7  -8  132.67    2.68
  -2   7  -8  138.57    2.75
  -2   7  -8  136.32    2.75
   2  -7  -8  142.04    3.06
  -2   7  -8  138.92    2.95
  -2  -7   8  135.77    2.76
  -2  -7   8  135.36    2.97
  -2   7  -8  140.15    3.03
  -2  -7   8  139.53    2.96
   2  -7  -8  139.39    2.65
   2  -7  -8  137.16    3.09
  -2   7  -8  134.22    2.74
  -2   7  -8  141.50    2.86
  -2   7  -8  146.20    2.72
  -2  -7   8  137.39    2.92
  -2   7  -8  134.44    2.67
   2  -7  -8  136.94    2.51
   2  -7  -9   42.00    1.43
  -2   7  -9   40.58    1.32
  -2   7  -9   39.85    1.26
   2  -7  -9   44.01    1.55
  -2   7  -9   42.61    1.47
  -2  -7   9   41.86    1.31
  -2   7  -9   41.44    2.55
  -2  -7   9   43.46    1.51
  -2   7  -9   42.13    1.51
   2  -7  -9   43.59    1.30
  -2  -7   9   41.25    1.45
   2  -7  -9   40.37    1.52
  -2   7  -9   41.81    1.33
  -2  -7   9   41.80    1.45
  -2   7  -9   41.71    1.31
   2  -7  -9   42.82    1.17
  -2   7  -9   43.85    1.44
   2  -7  -9   41.05    1.16
   2  -7 -10   94.90    2.38
  -2   7 -10   90.67    3.73
  -2   7 -10   92.73    2.28
  -2  -7  10   89.60    1.98
   2  -7 -10   93.02    2.23
  -2  -7  10   91.68    2.28
  -2   7 -10   92.08    2.32
  -2  -7  10   93.79    2.28
   2  -7 -10   94.64    2.08
   2  -7 -10   92.92    2.39
  -2   7 -10   91.22    2.07
  -2   7 -10   93.83    2.14
  -2   7 -10   92.81    2.10
  -2   7 -10   94.11    2.25
  -2   7 -11    2.09    0.46
  -2  -7  11    1.72    0.44
  -2   7 -11    1.66    0.42
  -2  -7  11    1.72    0.46
  -2   7 -11    1.96    0.49
  -2   7 -11    2.00    0.42
   2  -7 -11    1.79    0.45
   2  -7 -11    1.64    0.51
  -2   7 -12   30.95    1.11
  -2  -7  12   31.92    1.12
  -2   7 -12   34.72    1.17
  -2   7 -12   32.18    1.02
  -2  -7  12   31.48    1.07
  -2   7 -12   30.60    1.08
  -2   7 -12   31.32    1.06
  -2   7 -12   31.05    1.02
   2  -7 -12   32.48    1.19
  -2   7 -13   30.67    0.97
  -2   7 -13   31.35    0.89
   2  -7 -13   31.27    0.93
  -2  -7  13   29.62    0.84
  -2   7 -13   30.34    0.97
  -2   7 -13   30.54    1.00
  -2  -7  13   31.10    0.94
  -2   7 -13   29.07    0.84
  -2   7 -13   31.29    0.96
   2  -7 -13   32.79    1.04
  -2   7 -14    9.76    0.44
   2  -7 -14   10.04    0.42
  -2   7 -14    9.53    0.37
  -2   7 -14   10.75    0.48
   2  -7 -14   10.13    0.46
   2   8 -13   20.55    0.69
   2  -8  13   19.55    0.63
   2   8 -13   19.12    0.68
   2   8 -13   19.28    0.65
   2   8 -13   20.91    0.69
   2  -8  13   19.28    0.69
   2   8 -12   29.77    1.01
  -2  -8 -12   27.80    1.00
   2   8 -12   27.08    0.95
   2   8 -12   30.19    1.01
   2   8 -12   29.32    0.97
   2  -8  12   28.59    0.94
   2  -8  12   27.85    0.80
   2  -8  12   28.27    0.84
   2  -8  12   28.69    0.98
   2  -8  11   25.92    0.98
  -2  -8 -11   25.77    1.08
   2   8 -11   25.51    1.04
   2  -8  11   25.67    0.90
   2  -8  11   26.05    0.93
   2   8 -11   26.48    1.06
   2   8 -11   26.17    1.04
   2   8 -11   28.00    1.08
   2   8 -10   49.53    1.57
   2   8 -10   48.75    1.52
   2  -8  10   47.14    1.36
  -2  -8 -10   49.76    1.61
   2  -8  10   47.25    1.36
   2   8 -10   46.25    1.51
  -2  -8 -10   47.36    1.53
   2   8 -10   46.45    1.48
  -2  -8 -10   44.97    1.54
  -2  -8 -10   45.13    1.50
   2   8 -10   46.94    1.39
  -2  -8  -9    5.06    0.55
   2   8  -9    4.40    0.56
   2  -8   9    5.28    0.53
   2   8  -9    5.18    0.58
   2   8  -9    3.57    0.91
  -2  -8  -9    4.40    0.62
  -2  -8  -9    5.14    0.64
   2   8  -9    3.39    0.82
   2   8  -9    4.75    1.05
  -2  -8  -9    4.69    0.63
   2   8  -9    5.15    0.63
   2  -8   9    5.44    0.56
  -2  -8  -9    5.40    0.66
  -2  -8  -9    5.51    0.54
   2   8  -9    4.65    0.58
  -2  -8  -8   33.99    1.39
  -2  -8  -8   35.16    1.23
   2  -8   8   37.16    1.20
   2   8  -8   34.60    1.29
   2  -8   8   35.42    1.21
  -2  -8  -8   33.96    1.22
   2   8  -8   36.12    1.37
  -2  -8  -8   34.34    1.25
  -2  -8  -8   36.18    1.34
   2   8  -8   30.05    2.14
   2   8  -8   33.31    2.08
  -2  -8  -8   35.57    1.39
   2   8  -8   33.85    1.32
   2  -8   8   33.82    0.99
  -2  -8  -8   34.03    0.97
   2   8  -8   34.59    1.26
   2   8  -7   52.79    1.70
  -2  -8  -7   47.82    1.37
  -2  -8  -7   51.26    1.52
   2  -8   7   52.52    1.46
  -2  -8  -7   50.09    1.21
   2   8  -7   53.60    1.57
   2  -8   7   50.95    1.30
   2   8  -7   53.24    1.59
   2  -8   7   54.98    1.51
   2   8  -7   53.39    1.65
  -2  -8  -7   53.21    1.61
  -2  -8  -7   53.57    1.54
   2   8  -7   49.95    2.77
   2   8  -7   51.79    2.51
  -2  -8  -7   52.74    1.70
   2   8  -7   51.82    1.62
  -2  -8  -7   51.54    1.54
  -2  -8  -6  216.98    4.09
   2   8  -6  223.70    3.99
  -2  -8  -6  220.21    4.11
   2  -8   6  221.10    3.71
   2   8  -6  226.17    3.86
   2  -8   6  210.89    3.56
  -2  -8  -6  212.75    3.88
   2   8  -6  223.77    4.12
   2   8  -6  214.08    3.89
  -2   8   6  205.59    5.26
   2  -8   6  229.04    3.84
   2   8  -6  218.70    4.02
  -2  -8  -6  214.12    3.81
  -2  -8  -6  217.99    3.92
   2   8  -6  210.06    5.34
   2   8  -6  215.29    5.97
  -2  -8  -6  203.35    4.05
  -2  -8  -6  207.98    3.74
  -2  -8  -6  212.77    3.76
  -2  -8  -6  216.98    3.88
  -2  -8  -6  216.89    5.33
   2  -8   6  212.55    4.66
   2   8  -5  253.28    4.25
  -2  -8  -5  265.94    4.57
   2  -8   5  259.09    4.14
   2   8  -5  257.37    4.26
   2  -8   5  252.81    4.05
  -2   8   5  260.96    6.07
  -2  -8  -5  244.11    4.33
  -2  -8  -5  248.80    4.55
  -2  -8  -5  250.36    4.27
  -2  -8  -5  253.06    4.27
   2  -8   5  248.21    3.95
   2   8  -5  253.11    4.32
  -2  -8  -5  255.76    4.35
   2   8  -5  261.82    4.46
  -2  -8  -5  250.72    4.24
  -2  -8  -5  251.47    4.33
   2   8  -5  256.03    5.76
  -2  -8  -5  267.16    6.11
   2  -8   5  258.29    5.28
  -2  -8  -5  250.37    4.54
   2   8  -5  261.12    4.42
   2  -8   4  264.85    5.38
  -2  -8  -4  266.76    6.08
   2   8  -4  260.48    4.20
   2  -8   4  265.20    4.15
  -2  -8  -4  252.23    4.38
  -2   8   4  261.84    6.12
   2  -8   4  266.69    4.11
   2   8  -4  260.33    4.21
  -2  -8  -4  256.12    4.31
  -2  -8  -4  259.64    4.30
   2  -8   4  254.12    4.00
   2   8  -4  258.09    4.28
  -2  -8  -4  248.73    4.20
   2  -8   4  268.00    4.26
   2   8  -4  255.64    4.41
  -2  -8  -4  251.81    4.31
  -2  -8  -4  253.02    4.22
   2   8  -4  263.18    5.62
  -2  -8  -4  247.96    4.50
   2   8  -4  253.87    4.34
  -2  -8  -4  261.40    4.35
  -2   8   4  263.97    4.13
   2  -8   3  132.80    2.42
   2   8  -3  132.83    2.44
   2   8  -3  137.92    2.60
  -2  -8  -3  132.86    2.62
  -2  -8  -3  129.37    2.64
   2   8  -3  132.10    2.52
  -2  -8  -3  135.11    2.60
   2  -8   3  133.97    2.36
   2   8  -3  134.29    3.49
   2  -8   3  137.36    2.53
  -2  -8  -3  132.80    2.61
  -2   8   3  132.37    2.50
  -2  -8  -3  127.60    2.46
  -2  -8  -3  130.24    2.56
  -2  -8  -3  135.03    2.62
  -2  -8  -3  135.92    2.60
  -2  -8  -3  133.78    3.99
   2  -8   3  143.04    3.57
  -2   8   3  137.15    4.12
   2  -8   2  150.95    2.64
  -2  -8  -2  148.36    2.81
   2  -8   2  153.69    2.70
  -2  -8  -2  152.48    2.82
  -2   8   2  151.98    4.34
   2  -8   2  154.01    3.81
   2  -8   2  146.84    2.59
  -2  -8  -2  146.93    2.83
   2  -8   2  149.04    2.58
  -2  -8  -2  153.45    4.27
  -2  -8  -2  148.04    2.83
  -2  -8  -2  149.93    2.79
   2   8  -2  151.04    3.55
  -2  -8  -1   89.32    1.96
  -2  -8  -1   85.89    1.93
   2   8  -1   91.36    2.43
  -2  -8  -1   91.47    1.95
   2  -8   1   87.89    1.75
   2  -8   1   88.41    1.75
  -2  -8  -1   92.69    2.01
   2  -8   1   96.94    2.85
  -2   8   1   88.29    3.21
   2  -8   0   63.25    1.39
  -2   8   0   64.85    2.40
  -2  -8   0   63.70    1.62
  -2  -8   0   65.57    1.40
  -2  -8   0   65.97    2.64
  -2  -8   0   63.63    1.56
   2  -8   0   62.63    1.43
  -2  -8   0   63.13    1.54
   2  -8   0   63.21    1.40
  -2   8   0   63.86    2.68
   2  -8   0   64.54    2.31
   2  -8  -1   91.15    2.14
   2  -8  -1   86.67    1.76
  -2   8  -1   89.41    3.00
  -2  -8   1   93.07    1.77
  -2  -8   1   92.98    3.15
   2  -8  -1   91.96    1.85
  -2  -8   1   90.64    1.95
  -2  -8   1   91.13    1.97
  -2  -8   1   93.50    2.06
   2  -8  -1   92.03    1.79
   2  -8  -2  149.24    2.97
  -2   8  -2  144.39    4.11
   2  -8  -2  144.80    2.54
  -2  -8   2  144.07    2.70
  -2   8  -2  147.96    2.48
  -2  -8   2  145.49    2.75
  -2  -8   2  146.08    2.84
   2  -8  -2  157.03    3.83
  -2   8  -2  149.69    4.30
  -2  -8   2  147.38    2.83
  -2  -8   2  150.44    4.18
   2  -8  -2  146.42    2.54
  -2  -8   2  149.91    2.75
   2  -8  -3  129.67    2.34
   2  -8  -3  133.95    2.79
  -2   8  -3  132.47    2.34
  -2   8  -3  131.12    2.39
  -2  -8   3  130.85    2.57
  -2   8  -3  135.32    2.27
  -2  -8   3  138.28    2.72
   2  -8  -3  132.09    2.36
  -2   8  -3  133.00    4.03
  -2  -8   3  131.45    2.54
  -2  -8   3  132.31    2.71
  -2   8  -3  135.68    2.40
  -2  -8   3  136.74    2.70
  -2   8  -3  138.01    2.48
  -2  -8   3  131.76    2.58
  -2  -8   3  134.49    3.97
   2  -8  -3  142.16    3.60
  -2   8  -3  133.59    4.07
  -2   8  -4  269.26    4.21
  -2  -8   4  253.21    4.28
   2  -8  -4  259.69    4.05
  -2   8  -4  260.59    6.28
   2  -8  -4  263.03    4.59
  -2  -8   4  260.50    4.36
  -2   8  -4  264.54    4.07
  -2   8  -4  266.27    4.13
  -2  -8   4  267.63    4.47
  -2  -8   4  259.31    4.50
  -2   8  -4  257.64    4.15
  -2  -8   4  255.33    4.45
   2  -8  -4  258.43    4.01
  -2  -8   4  270.33    6.08
   2  -8  -4  264.25    5.44
  -2   8  -4  256.50    6.10
   2  -8  -4  261.21    4.65
   2  -8  -4  249.22    3.99
  -2  -8   4  258.90    4.26
  -2   8  -5  248.34    5.97
  -2  -8   5  254.74    4.38
  -2   8  -5  257.69    4.09
  -2   8  -5  255.67    4.12
   2  -8  -5  268.11    4.63
  -2   8  -5  261.23    4.22
  -2  -8   5  257.65    4.45
   2  -8  -5  251.61    4.66
  -2  -8   5  256.34    4.22
  -2  -8   5  254.94    4.53
  -2   8  -5  261.82    4.58
  -2  -8   5  258.54    4.49
   2  -8  -5  260.33    4.06
   2  -8  -5  243.98    3.98
  -2   8  -5  254.66    6.41
  -2  -8   5  262.14    6.03
   2  -8  -5  260.38    5.37
  -2   8  -5  266.83    4.43
  -2   8  -5  254.82    4.22
  -2   8  -6  207.50    5.21
   2   8   6  204.27    4.88
  -2   8  -6  213.64    3.84
  -2   8  -6  223.37    3.65
   2  -8  -6  224.31    4.13
  -2   8  -6  220.42    3.74
   2  -8  -6  210.59    3.83
   2  -8  -6  211.86    3.43
  -2   8  -6  208.90    5.88
  -2  -8   6  220.63    3.93
  -2  -8   6  216.82    4.04
  -2   8  -6  214.24    4.07
   2  -8  -6  219.86    3.61
  -2  -8   6  212.54    5.28
   2  -8  -6  215.27    4.69
   2  -8  -6  212.27    4.15
  -2  -8   6  209.91    3.64
   2  -8  -6  209.95    3.37
  -2   8  -6  223.55    3.90
  -2   8  -6  215.92    3.76
   2  -8  -7   51.10    1.48
  -2   8  -7   48.05    2.71
  -2   8  -7   50.45    1.50
   2  -8  -7   52.39    1.69
  -2  -8   7   52.60    1.56
  -2   8  -7   47.58    1.19
  -2   8  -7   54.59    1.72
  -2  -8   7   53.09    1.65
   2  -8  -7   51.37    1.38
   2  -8  -7   49.28    1.70
  -2  -8   7   53.38    1.62
  -2   8  -7   52.07    1.40
   2  -8  -7   49.90    1.19
  -2   8  -7   51.83    1.50
  -2   8  -7   50.89    1.49
   2  -8  -8   34.56    1.17
   2  -8  -8   35.86    1.39
  -2   8  -8   35.26    2.38
  -2   8  -8   33.27    1.19
  -2  -8   8   36.92    1.25
   2  -8  -8   37.03    1.15
  -2  -8   8   34.86    1.36
  -2   8  -8   36.10    1.38
   2  -8  -8   34.86    1.15
  -2  -8   8   34.16    1.34
   2  -8  -8   33.41    1.40
  -2   8  -8   35.40    1.23
  -2   8  -8   35.53    1.16
  -2  -8   8   38.59    1.38
   2  -8  -8   36.07    1.11
  -2   8  -8   33.05    1.15
  -2   8  -8   34.24    1.24
  -2   8  -9    5.23    0.61
  -2  -8   9    5.19    0.53
   2  -8  -9    5.33    0.68
  -2   8  -9    4.38    0.52
   2  -8  -9    5.00    0.49
  -2  -8   9    5.05    0.62
  -2   8  -9    6.02    0.66
  -2  -8   9    5.12    0.61
   2  -8  -9    6.93    0.58
   2  -8  -9    4.74    0.66
  -2   8  -9    4.76    0.53
  -2   8  -9    5.36    0.52
   2  -8  -9    5.30    0.47
  -2   8  -9    4.43    0.55
   2  -8 -10   45.40    1.54
  -2   8 -10   44.36    1.36
   2  -8 -10   46.48    1.36
  -2  -8  10   48.26    1.51
   2  -8 -10   44.62    1.56
  -2   8 -10   46.48    1.35
  -2   8 -10   45.93    1.50
  -2  -8  10   45.38    1.29
  -2   8 -10   46.58    1.53
  -2  -8  10   48.15    1.54
  -2   8 -10   48.41    1.37
  -2   8 -10   44.96    1.42
  -2   8 -11   25.65    1.03
   2  -8 -11   26.42    0.98
  -2  -8  11   27.44    1.06
  -2   8 -11   26.29    1.03
  -2  -8  11   24.61    1.04
  -2   8 -11   28.42    1.09
   2  -8 -11   25.10    1.11
  -2   8 -11   25.08    0.95
  -2   8 -12   29.44    0.99
  -2   8 -12   28.40    0.90
  -2   8 -12   28.55    0.99
  -2   8 -12   27.78    0.85
   2  -8 -12   28.50    0.94
  -2  -8  12   28.27    0.96
  -2   8 -12   26.45    0.94
  -2  -8  12   30.78    1.02
   2  -8 -12   28.79    1.05
  -2   8 -12   28.23    0.91
  -2  -8  13   19.85    0.67
  -2   8 -13   20.04    0.67
  -2   8 -13   18.53    0.55
  -2  -8  13   17.24    0.56
  -2   8 -13   19.75    0.67
  -2   8 -13   19.32    0.68
  -2   8 -13   20.19    0.67
   2  -8 -13   19.42    0.72
   2   9 -12   28.84    0.86
   2  -9  12   25.74    0.68
   2   9 -12   27.45    0.83
   2   9 -12   28.09    0.84
   2   9 -12   25.87    0.79
   2  -9  12   27.51    0.84
   2   9 -12   26.98    0.85
  -2  -9 -11   10.87    0.67
   2  -9  11   12.20    0.61
   2   9 -11   12.26    0.67
   2  -9  11   10.56    0.56
   2   9 -11   10.92    0.65
   2   9 -11   11.53    0.66
   2  -9  11   11.78    0.65
   2   9 -10   11.55    0.74
   2  -9  10   10.44    0.63
   2   9 -10   10.83    0.68
  -2  -9 -10   10.91    0.74
   2   9 -10   11.32    0.72
   2  -9  10   13.27    0.70
   2  -9  10   11.96    0.71
  -2  -9 -10   11.69    0.74
   2   9 -10   11.72    0.71
   2   9  -9    6.18    0.59
   2  -9   9    6.57    0.57
   2  -9   9    6.58    0.58
   2   9  -9    6.40    0.62
  -2  -9  -9    5.50    0.64
   2   9  -9    5.42    0.56
  -2  -9  -9    6.09    0.64
   2   9  -9    6.32    0.62
  -2  -9  -9    6.91    0.68
  -2  -9  -8   30.95    1.15
   2   9  -8   30.05    1.99
   2  -9   8   33.20    1.18
   2   9  -8   33.02    1.23
  -2  -9  -8   33.09    1.21
   2  -9   8   32.95    1.14
   2   9  -8   32.12    1.26
  -2  -9  -8   30.52    1.23
   2   9  -8   29.79    1.99
   2   9  -8   30.22    2.07
   2  -9   8   30.46    0.94
   2   9  -8   31.02    1.25
  -2  -9  -8   32.33    1.33
   2   9  -8   32.77    1.21
  -2  -9  -7   39.74    1.34
   2   9  -7   40.42    1.34
   2  -9   7   36.14    1.10
   2   9  -7   40.83    1.49
   2  -9   7   39.87    1.31
   2   9  -7   40.04    1.35
  -2  -9  -7   40.82    1.38
  -2  -9  -7   37.62    1.22
   2  -9   7   40.30    1.26
   2   9  -7   37.45    1.38
  -2  -9  -7   40.14    1.41
   2   9  -7   40.66    2.25
   2   9  -7   38.76    2.38
   2   9  -7   36.52    2.16
  -2  -9  -7   39.80    1.47
   2   9  -7   38.99    1.40
   2  -9   6  170.04    3.09
  -2  -9  -6  167.99    3.43
   2  -9   6  165.91    2.93
   2   9  -6  170.16    3.18
   2  -9   6  162.56    2.81
  -2  -9  -6  157.76    3.21
   2   9  -6  165.96    3.41
   2   9  -6  166.03    3.20
   2  -9   6  165.34    3.16
   2   9  -6  143.84    4.11
  -2  -9  -6  151.54    4.51
   2   9  -6  164.82    3.32
  -2  -9  -6  159.26    3.22
   2   9  -6  156.35    4.55
   2   9  -6  156.46    5.01
  -2  -9  -6  160.38    3.40
   2   9  -6  164.26    3.29
  -2  -9  -6  169.21    3.27
  -2  -9  -6  160.89    3.12
  -2  -9  -5   29.19    1.16
  -2  -9  -5   31.71    1.21
  -2  -9  -5   31.09    1.14
   2  -9   5   27.98    0.92
  -2  -9  -5   28.19    1.23
   2   9  -5   30.00    1.16
   2   9  -5   29.75    1.11
   2  -9   5   31.56    1.66
  -2  -9  -5   30.63    1.97
   2   9  -5   29.90    1.19
  -2  -9  -5   30.84    1.18
   2  -9   5   30.96    1.07
  -2  -9  -5   30.43    1.25
  -2   9   5   31.82    2.01
   2  -9   5   29.21    0.99
   2   9  -5   31.07    1.09
   2   9  -5   28.03    1.76
   2  -9   4   47.97    1.31
  -2   9   4   46.88    2.47
   2   9  -4   45.84    1.30
   2  -9   4   46.73    1.27
   2   9  -4   47.34    1.32
   2  -9   4   47.52    1.37
   2   9  -4   45.94    1.37
  -2  -9  -4   44.03    1.30
   2  -9   4   47.18    1.22
  -2  -9  -4   47.64    1.43
  -2   9   4   46.75    1.28
   2   9  -4   45.99    1.47
  -2  -9  -4   44.31    1.39
  -2  -9  -4   47.74    2.46
   2  -9   4   50.98    2.13
   2   9  -4   46.04    2.14
   2   9  -4   46.46    1.42
   2   9  -3   13.97    0.72
  -2  -9  -3   13.16    0.72
   2  -9   3   13.43    0.71
   2  -9   3   13.97    0.66
  -2   9   3   10.68    1.27
  -2  -9  -3   14.00    1.41
   2  -9   3   13.05    1.14
  -2  -9  -3   14.29    0.81
  -2   9   3   13.22    0.70
   2   9  -3   16.03    0.79
  -2  -9  -3   13.35    0.76
   2  -9   3   14.94    0.69
  -2  -9  -3   13.67    0.78
   2   9  -3   15.30    1.18
   2  -9   2  650.56    9.36
  -2  -9  -2  646.82    9.53
   2  -9   2  645.88    9.20
   2  -9   2  647.65    9.23
  -2   9   2  648.70   12.04
   2  -9   2  665.33   11.08
  -2  -9  -2  657.91   11.92
  -2   9   2  658.48    9.45
  -2  -9  -2  656.93    9.53
   2  -9   2  646.21    9.30
   2   9  -2  641.05   10.56
  -2  -9  -2  656.70    9.56
   2  -9   2  658.57    9.28
  -2   9   1  139.26    4.40
   2  -9   1  138.84    3.79
  -2  -9  -1  135.81    2.73
   2  -9   1  139.14    2.58
  -2  -9  -1  136.16    2.72
  -2  -9  -1  137.62    2.73
   2  -9   1  134.87    2.48
   2  -9   1  133.16    2.55
  -2  -9  -1  136.26    2.78
   2  -9   1  135.89    2.48
   2  -9   0  219.50    3.72
  -2  -9   0  230.93    4.06
  -2   9   0  232.04    5.27
   2  -9   0  235.45    3.72
   2  -9   0  230.68    3.80
  -2  -9   0  226.22    3.95
  -2  -9   0  228.23    3.94
  -2  -9   0  219.96    3.87
  -2  -9   0  229.97    5.78
  -2  -9   0  222.85    3.83
  -2   9   0  230.33    3.52
  -2   9   0  221.57    5.86
   2  -9   0  230.73    5.21
   2  -9   0  226.40    3.73
   2  -9   0  225.36    3.65
   2  -9  -1  133.36    2.48
   2  -9  -1  136.00    2.56
  -2  -9   1  132.51    2.68
  -2  -9   1  133.28    2.68
  -2   9  -1  128.78    3.89
  -2  -9   1  140.06    2.82
  -2  -9   1  130.44    2.67
  -2  -9   1  136.64    4.23
  -2  -9   1  133.35    2.67
  -2  -9   1  139.51    2.70
  -2  -9   1  130.21    2.54
  -2   9  -1  137.76    2.35
   2  -9  -1  130.53    2.37
   2  -9  -2  640.04    9.75
   2  -9  -2  642.01    9.17
   2  -9  -2  663.32    9.30
  -2  -9   2  654.84    9.45
  -2  -9   2  635.13    9.42
   2  -9  -2  671.33   11.09
  -2   9  -2  629.80   11.89
  -2   9  -2  650.80   11.61
   2  -9  -2  658.68    9.16
  -2  -9   2  643.13    9.53
  -2  -9   2  673.78   11.88
  -2  -9   2  644.86    9.51
  -2  -9   2  658.35    9.44
  -2  -9   2  636.27    9.34
  -2   9  -2  665.39    9.05
  -2   9  -2  640.65    9.09
   2  -9  -2  621.02    8.97
   2  -9  -3   15.17    0.77
  -2  -9   3   14.46    0.79
  -2   9  -3   15.07    0.71
  -2   9  -3   14.39    1.37
   2  -9  -3   13.69    0.66
  -2   9  -3   15.03    0.66
  -2  -9   3   14.88    0.77
  -2   9  -3   14.38    0.64
  -2  -9   3   13.30    0.82
  -2  -9   3   13.85    0.80
   2  -9  -3   13.48    1.19
  -2  -9   3   15.40    1.44
  -2  -9   3   14.08    0.81
   2  -9  -3   13.63    0.65
  -2  -9   3   13.70    0.75
   2  -9  -3   14.38    0.88
  -2   9  -3   15.18    1.46
   2  -9  -4   47.43    1.59
  -2  -9   4   46.15    1.42
  -2   9  -4   48.12    1.23
  -2   9  -4   47.37    1.24
  -2   9  -4   47.58    1.32
   2  -9  -4   47.44    1.35
  -2  -9   4   47.34    1.39
   2  -9  -4   45.47    1.22
  -2   9  -4   52.73    2.62
  -2   9  -4   46.00    2.45
  -2  -9   4   49.75    1.53
  -2  -9   4   47.68    1.51
  -2   9  -4   46.82    1.49
  -2  -9   4   46.21    1.49
   2  -9  -4   46.12    1.18
  -2   9  -4   46.42    1.23
  -2  -9   4   45.05    2.38
   2  -9  -4   45.79    2.06
   2  -9  -4   44.42    1.19
  -2  -9   4   47.93    1.39
  -2   9  -5   27.10    1.86
  -2  -9   5   28.43    1.13
  -2   9  -5   31.13    1.14
  -2   9  -5   30.25    0.99
   2  -9  -5   31.61    1.30
  -2   9  -5   29.64    1.04
  -2   9  -5   30.08    1.21
  -2  -9   5   30.87    1.21
   2  -9  -5   29.06    0.95
  -2   9  -5   32.06    2.15
  -2  -9   5   31.15    1.24
  -2   9  -5   29.34    1.24
  -2  -9   5   28.02    1.18
   2  -9  -5   29.68    0.96
   2  -9  -5   26.84    1.57
  -2  -9   5   29.33    1.89
  -2  -9   5   30.68    1.08
   2  -9  -5   29.94    1.32
  -2   9  -5   30.16    1.18
  -2   9  -5   30.50    1.02
  -2   9  -6  152.40    4.50
  -2   9  -6  167.60    3.21
  -2   9  -6  165.48    2.97
   2  -9  -6  164.02    3.22
  -2   9  -6  165.95    3.10
   2  -9  -6  167.90    3.45
   2  -9  -6  169.09    3.11
   2  -9  -6  160.99    2.82
  -2   9  -6  157.35    5.10
  -2   9  -6  163.28    3.32
  -2  -9   6  170.88    3.34
  -2  -9   6  168.65    3.41
  -2   9  -6  162.64    3.41
  -2  -9   6  160.17    3.34
   2  -9  -6  168.29    2.98
   2  -9  -6  154.96    4.04
  -2  -9   6  163.58    3.04
   2  -9  -6  161.93    3.52
  -2   9  -6  163.64    3.24
  -2   9  -6  162.78    3.06
   2  -9  -7   37.35    1.27
  -2   9  -7   39.63    1.29
   2  -9  -7   40.03    1.49
  -2   9  -7   40.53    2.50
  -2   9  -7   40.08    1.34
   2  -9  -7   39.86    1.26
  -2  -9   7   39.11    1.38
  -2  -9   7   36.61    1.42
  -2   9  -7   39.72    1.46
   2  -9  -7   40.85    1.22
   2  -9  -7   38.24    1.51
  -2   9  -7   39.10    1.33
  -2   9  -7   37.96    1.18
  -2   9  -7   38.03    1.25
  -2   9  -7   38.32    1.31
   2  -9  -7   39.65    1.22
  -2   9  -8   31.31    1.13
  -2  -9   8   31.25    1.19
  -2   9  -8   31.88    2.21
  -2   9  -8   31.97    1.15
  -2   9  -8   30.67    1.10
   2  -9  -8   33.09    1.08
  -2   9  -8   33.13    1.32
  -2  -9   8   31.44    1.28
   2  -9  -8   33.60    1.12
   2  -9  -8   30.09    1.33
  -2   9  -8   33.59    1.19
   2  -9  -8   33.09    1.35
   2  -9  -8   32.71    1.10
  -2   9  -8   31.72    1.20
  -2   9  -8   34.16    1.11
  -2  -9   8   32.96    1.28
   2  -9  -8   30.63    1.09
  -2   9  -9    6.29    0.54
  -2  -9   9    5.77    0.55
   2  -9  -9    6.80    0.70
  -2  -9   9    5.93    0.64
  -2   9  -9    5.94    0.63
   2  -9  -9    6.85    0.57
  -2  -9   9    6.64    0.63
  -2   9  -9    6.34    0.55
   2  -9  -9    5.98    0.50
   2  -9  -9    6.89    0.71
  -2   9  -9    5.96    0.55
   2  -9  -9    6.74    0.52
  -2  -9  10   11.05    0.61
  -2   9 -10   12.25    0.76
   2  -9 -10   11.24    0.67
  -2  -9  10   11.60    0.75
   2  -9 -10   10.58    0.79
  -2   9 -10   11.55    0.64
  -2   9 -10   10.95    0.66
  -2  -9  10   11.53    0.77
  -2   9 -10   10.71    0.66
  -2   9 -10   11.41    0.63
  -2  -9  11   12.33    0.70
  -2   9 -11   11.82    0.68
  -2   9 -11   11.16    0.52
   2  -9 -11   10.21    0.62
  -2  -9  11   10.53    0.64
  -2   9 -11   10.76    0.61
  -2   9 -11   10.26    0.59
  -2   9 -11   11.28    0.61
   2  -9 -11   11.80    0.72
  -2   9 -11   11.04    0.64
  -2  -9  12   28.15    0.85
   2  -9 -12   27.48    0.85
  -2   9 -12   25.39    0.80
  -2   9 -12   28.41    0.86
  -2   9 -12   28.33    0.87
  -2   9 -12   23.51    0.64
  -2   9 -12   24.20    0.69
  -2  -9  12   28.48    0.88
  -2   9 -12   26.28    0.79
   2  10 -12    6.40    0.36
   2 -10  12    6.74    0.37
   2  10 -12    6.47    0.32
   2 -10  12    7.08    0.38
   2 -10  11    9.87    0.53
   2 -10  11   10.09    0.51
   2 -10  11    9.45    0.52
   2  10 -11    8.21    0.50
   2  10 -11    9.19    0.49
   2  10 -11    8.92    0.50
   2  10 -11    8.65    0.45
   2 -10  11    8.76    0.46
   2 -10  10    6.14    0.51
  -2 -10 -10    5.99    0.54
   2  10 -10    5.55    0.52
   2  10 -10    6.06    0.50
   2 -10  10    5.87    0.48
   2 -10  10    6.00    0.50
   2  10 -10    6.61    0.51
   2  10 -10    5.91    0.52
   2  10  -9   79.19    1.91
   2  10  -9   76.95    1.84
   2  10  -9   81.91    1.96
   2  10  -9   78.55    1.85
   2 -10   9   79.34    1.83
   2 -10   9   77.49    1.83
  -2 -10  -9   77.48    1.95
   2 -10   9   82.10    1.84
   2  10  -8    5.16    0.54
   2 -10   8    6.26    0.58
  -2 -10  -8    6.73    0.60
   2 -10   8    6.82    0.57
   2  10  -8    5.93    0.59
   2 -10   8    5.26    0.54
   2  10  -8    5.91    0.55
   2  10  -8    5.56    0.59
   2 -10   8    6.37    0.46
   2 -10   8    6.51    0.58
   2  10  -7  138.76    2.97
  -2 -10  -7  137.28    2.85
   2  10  -7  137.17    2.75
   2  10  -7  133.40    2.75
   2 -10   7  132.80    2.76
   2 -10   7  135.80    2.71
   2  10  -7  133.54    2.85
   2  10  -7  122.63    4.04
   2 -10   7  136.12    2.51
   2  10  -7  133.78    2.86
   2  10  -7  122.02    4.09
   2 -10   7  133.84    2.68
   2 -10   6   47.10    1.31
   2  10  -6   50.21    1.45
   2 -10   6   48.82    1.24
   2  10  -6   43.30    2.32
   2  10  -6   48.44    1.62
   2  10  -6   52.86    1.50
   2  10  -6   46.14    1.52
   2 -10   6   43.31    1.35
   2  10  -6   47.72    1.54
   2  10  -6   44.55    2.28
  -2 -10  -6   48.41    1.55
  -2 -10  -6   48.41    1.46
  -2  10   6   46.58    1.34
  -2 -10  -6   45.03    1.59
   2 -10   5   19.11    0.82
   2  10  -5   17.00    0.82
  -2  10   5   17.87    1.60
   2  10  -5   15.52    1.35
   2 -10   5   17.46    0.81
  -2 -10  -5   17.15    0.90
  -2 -10  -5   17.98    0.97
   2  10  -5   18.27    0.87
   2 -10   5   18.73    0.90
   2 -10   5   17.74    0.76
   2  10  -5   18.25    1.48
   2 -10   5   17.32    0.81
   2  10  -5   17.29    0.93
   2 -10   5   17.73    1.34
  -2 -10  -5   17.37    1.58
   2  10  -5   15.15    1.54
   2  10  -5   17.65    1.41
   2 -10   5   19.33    0.89
  -2 -10  -5   18.10    1.01
   2  10  -5   19.68    0.96
  -2 -10  -4   94.26    2.23
   2 -10   4   93.26    1.90
   2  10  -4   85.96    3.15
   2 -10   4   95.22    1.97
   2  10  -4   95.32    2.22
   2 -10   4   89.96    2.13
   2  10  -4   91.99    2.10
   2 -10   4   86.23    1.96
   2  10  -4   93.19    2.25
   2 -10   4   97.14    3.19
  -2 -10  -4   86.25    3.51
   2 -10   4   94.09    2.03
   2  10  -4   96.30    2.05
  -2  10   4   85.44    3.53
   2  10  -4   84.25    3.03
  -2 -10  -4   93.28    2.37
  -2 -10  -3  182.03    3.41
   2 -10   3  180.94    3.40
   2  10  -3  182.13    3.36
   2  10  -3  170.35    4.57
   2 -10   3  190.75    3.25
   2 -10   3  182.98    3.30
  -2  10   3  179.58    5.39
  -2  10   3  183.13    3.37
   2  10  -3  182.67    3.54
   2 -10   3  190.33    3.32
  -2 -10  -3  185.68    3.53
   2  10  -3  185.99    3.45
  -2 -10  -3  185.89    5.41
   2 -10   3  182.75    4.70
  -2 -10  -3  193.69    3.60
  -2 -10  -3  189.91    3.55
   2 -10   2  331.09    5.23
   2  10  -2  317.66    5.13
  -2 -10  -2  323.20    5.33
   2 -10   2  330.54    5.07
   2 -10   2  331.30    5.14
  -2  10   2  322.21    5.27
   2 -10   2  312.37    4.96
  -2  10   2  324.63    7.71
   2 -10   2  315.41    5.14
  -2 -10  -2  327.40    5.40
   2  10  -2  322.49    5.22
  -2 -10  -2  327.68    5.39
  -2 -10  -2  323.46    7.60
   2 -10   2  327.87    6.85
   2 -10   2  318.18    5.06
   2 -10   1   76.79    2.86
  -2  10   1   76.64    1.91
   2 -10   1   73.62    1.63
   2 -10   1   73.80    1.70
  -2  10   1   73.16    3.28
  -2 -10  -1   73.69    1.93
   2  10  -1   74.30    1.76
   2 -10   1   73.88    1.71
   2 -10   1   74.21    1.78
  -2 -10  -1   76.74    1.95
  -2 -10  -1   73.94    1.92
   2 -10   1   74.46    1.79
  -2 -10  -1   76.45    1.95
   2 -10   0    1.87    0.36
  -2 -10   0    1.79    0.48
   2 -10   0    1.85    0.40
  -2 -10   0    1.83    0.46
   2 -10   0    1.37    0.42
  -2 -10   0    1.34    0.74
   2 -10   0    1.58    0.63
  -2  10   0    0.92    0.70
   2 -10   0    1.88    0.35
  -2 -10   0    1.48    0.44
   2 -10   0    1.52    0.39
   2 -10   0    1.43    0.36
  -2 -10   1   76.11    2.00
   2 -10  -1   75.24    1.73
  -2  10  -1   72.63    1.58
  -2  10  -1   74.05    1.55
  -2 -10   1   68.90    1.71
  -2 -10   1   72.02    1.82
  -2 -10   1   76.92    3.30
  -2 -10   1   74.31    1.83
  -2 -10   1   73.97    1.88
   2 -10  -1   75.68    1.81
  -2 -10   1   74.05    1.89
  -2 -10   1   76.19    1.93
   2 -10  -1   74.20    1.62
  -2  10  -2  318.75    5.05
   2 -10  -2  329.89    5.21
  -2 -10   2  317.02    5.30
  -2 -10   2  312.95    5.26
  -2  10  -2  312.69    7.17
   2 -10  -2  328.65    5.07
   2 -10  -2  325.42    5.07
  -2 -10   2  330.37    5.51
  -2 -10   2  322.24    5.34
   2 -10  -2  338.28    6.94
  -2 -10   2  316.82    7.48
  -2 -10   2  319.22    5.33
  -2 -10   2  327.62    5.33
  -2  10  -2  317.12    4.89
  -2  10  -2  329.04    4.90
  -2 -10   2  314.77    5.18
  -2  10  -2  312.70    7.56
   2 -10  -2  311.03    4.84
  -2 -10   3  180.82    3.45
  -2  10  -3  192.25    3.18
  -2  10  -3  181.00    3.15
  -2  10  -3  183.83    5.24
   2 -10  -3  188.87    3.28
   2 -10  -3  196.36    3.45
  -2 -10   3  183.11    3.48
  -2  10  -3  190.55    3.32
  -2 -10   3  189.67    3.60
  -2  10  -3  178.19    3.57
  -2 -10   3  182.40    3.57
  -2  10  -3  172.67    5.31
  -2 -10   3  191.33    3.53
   2 -10  -3  188.02    3.27
   2 -10  -3  188.44    4.81
  -2 -10   3  184.61    5.34
   2 -10  -4   94.67    2.14
  -2  10  -4   92.08    2.05
  -2 -10   4   91.36    2.29
  -2 -10   4   91.25    3.57
   2 -10  -4   93.42    3.17
  -2 -10   4   94.43    2.29
   2 -10  -4   92.51    1.95
  -2 -10   4   96.24    2.19
   2 -10  -4   93.03    2.44
   2 -10  -4   95.23    2.00
  -2  10  -4   92.61    3.63
  -2 -10   4   95.03    2.21
  -2  10  -4   93.97    1.93
  -2  10  -4   84.81    3.51
  -2  10  -4   90.48    2.28
  -2 -10   4   95.94    2.36
  -2  10  -5   18.82    0.85
   2 -10  -5   19.36    1.05
   2 -10  -5   17.43    0.76
  -2  10  -5   17.92    1.65
  -2  10  -5   17.52    0.88
  -2  10  -5   16.79    0.73
  -2 -10   5   17.55    0.93
  -2 -10   5   17.67    0.97
  -2  10  -5   16.88    0.93
  -2 -10   5   17.49    0.97
  -2  10  -5   18.07    0.95
  -2 -10   5   16.95    0.95
   2 -10  -5   17.61    0.77
   2  10   5   18.08    1.47
  -2  10  -5   17.26    1.52
  -2 -10   5   18.38    0.88
  -2 -10   5   18.58    1.56
   2 -10  -5   16.59    1.31
  -2  10  -6   47.32    1.46
  -2  10  -6   45.83    1.26
  -2 -10   6   46.07    1.52
   2 -10  -6   47.60    1.47
  -2  10  -6   46.10    1.38
   2 -10  -6   45.87    1.64
   2 -10  -6   47.74    1.42
   2 -10  -6   45.43    1.21
  -2  10  -6   47.00    2.66
  -2  10  -6   48.59    1.58
  -2 -10   6   51.22    1.60
  -2 -10   6   49.09    1.60
  -2  10  -6   46.08    1.49
  -2 -10   6   46.55    1.57
   2 -10  -6   47.96    1.31
  -2  10  -6   45.12    1.28
  -2 -10   6   45.89    1.35
  -2  10  -6   44.96    1.31
   2 -10  -7  130.24    2.70
   2 -10  -7  131.79    2.99
  -2  10  -7  127.12    4.53
  -2  10  -7  134.86    2.76
  -2  10  -7  136.85    2.89
  -2 -10   7  139.00    2.88
  -2  10  -7  135.07    2.77
  -2  10  -7  137.35    2.56
  -2 -10   7  133.83    2.94
   2 -10  -7  138.58    2.66
  -2  10  -7  134.37    2.78
  -2 -10   7  131.22    2.91
   2 -10  -7  137.92    2.60
  -2  10  -7  128.51    2.58
   2 -10  -7  136.28    2.68
  -2  10  -7  133.30    2.69
  -2 -10   7  131.70    2.53
  -2  10  -7  133.18    2.74
  -2  10  -8    5.78    0.55
  -2  10  -8    6.82    0.60
  -2  10  -8    6.32    0.50
  -2 -10   8    5.36    0.56
   2 -10  -8    6.83    0.70
  -2 -10   8    6.25    0.64
  -2  10  -8    6.30    0.65
   2 -10  -8    6.52    0.56
  -2  10  -8    5.79    0.49
   2 -10  -8    7.30    0.58
   2 -10  -8    5.37    0.52
  -2  10  -8    5.63    0.55
   2 -10  -9   75.10    1.68
  -2  10  -9   80.52    1.97
  -2 -10   9   82.23    2.00
   2 -10  -9   79.16    1.77
  -2  10  -9   77.71    1.81
  -2  10  -9   78.87    1.71
  -2  10  -9   79.03    1.82
  -2  10  -9   75.72    1.73
   2 -10  -9   75.69    1.68
  -2 -10   9   77.78    1.82
  -2  10 -10    5.19    0.42
  -2  10 -10    5.81    0.53
  -2  10 -10    5.49    0.35
  -2  10 -10    5.61    0.45
   2 -10 -10    5.84    0.49
  -2 -10  10    6.19    0.56
  -2 -10  10    6.13    0.45
  -2  10 -11    8.08    0.43
  -2  10 -11    8.83    0.45
  -2  10 -11    8.14    0.48
  -2  10 -11    9.52    0.54
  -2 -10  11   10.17    0.57
   2 -10 -11    8.83    0.51
  -2 -10  11    9.44    0.54
  -2  10 -12    6.64    0.36
  -2  10 -12    7.07    0.37
  -2 -10  12    7.10    0.40
   2 -10 -12    7.24    0.38
  -2 -10  12    7.00    0.37
   2  11 -11    3.16    0.24
   2  11 -11    3.99    0.29
   2 -11  11    3.57    0.26
   2  11 -10    1.97    0.30
  -2 -11 -10    2.25    0.35
   2  11 -10    1.69    0.34
   2 -11  10    1.74    0.32
   2 -11  10    1.74    0.34
   2  11 -10    1.49    0.27
   2  11 -10    1.91    0.35
   2  11  -9    8.26    0.53
   2 -11   9    8.42    0.55
   2  11  -9    9.30    0.60
   2 -11   9    8.14    0.55
   2 -11   9    8.15    0.53
   2  11  -9    7.83    0.50
   2  11  -9    7.67    0.50
  -2 -11  -9    8.17    0.59
   2  11  -8    2.78    0.40
   2 -11   8    2.88    0.45
   2  11  -8    2.64    0.42
   2 -11   8    2.61    0.42
   2  11  -8    2.71    0.46
   2 -11   8    2.75    0.33
  -2 -11  -8    2.66    0.45
   2  11  -8    2.88    0.40
   2 -11   8    2.46    0.43
   2  11  -7    6.48    0.57
   2 -11   7    6.08    0.53
   2  11  -7    6.17    0.63
  -2 -11  -7    6.85    0.65
   2 -11   7    5.77    0.57
   2  11  -7    6.19    0.52
   2  11  -7    6.38    0.59
   2 -11   7    6.16    0.47
   2  11  -7    5.91    0.51
   2  11  -6   35.68    1.34
   2  11  -6   32.29    1.13
  -2 -11  -6   32.89    1.31
   2 -11   6   33.52    1.13
   2  11  -6   34.09    1.12
   2  11  -6   34.34    1.23
   2 -11   6   32.86    1.12
  -2  11   6   32.65    1.07
  -2 -11  -6   37.24    1.32
  -2 -11  -6   32.37    1.16
   2 -11   6   34.90    1.09
   2  11  -6   33.50    1.23
  -2 -11  -5   18.09    0.93
   2 -11   5   20.55    0.81
   2  11  -5   18.79    1.46
  -2 -11  -5   19.67    1.02
   2 -11   5   19.15    0.86
   2 -11   5   21.15    0.96
   2  11  -5   20.76    0.89
   2  11  -5   16.87    1.41
  -2  11   5   16.25    1.49
   2  11  -5   19.38    0.95
   2 -11   5   19.72    0.86
  -2 -11  -5   19.62    1.62
   2 -11   5   19.08    0.84
   2  11  -5   19.79    0.83
   2  11  -5   19.84    0.95
   2  11  -4    6.85    0.54
   2 -11   4    6.20    0.60
   2 -11   4    6.12    0.54
  -2 -11  -4    6.80    0.68
   2 -11   4    6.24    0.53
   2 -11   4    6.56    0.97
   2  11  -4    5.37    0.95
  -2  11   4    5.64    1.06
  -2 -11  -4    6.02    1.06
   2  11  -4    6.53    0.62
   2 -11   4    6.22    0.53
   2  11  -4    6.90    0.51
   2 -11   4    6.92    0.58
   2  11  -4    6.24    0.59
  -2 -11  -4    6.92    0.67
  -2 -11  -4    7.08    0.69
   2 -11   4    7.97    0.53
   2 -11   3   64.54    1.64
   2 -11   3   60.89    1.52
   2 -11   3   60.84    1.52
  -2 -11  -3   60.77    1.77
  -2 -11  -3   65.09    1.84
   2 -11   3   62.52    1.58
   2 -11   3   62.39    1.62
   2 -11   3   61.93    1.68
  -2 -11  -3   62.13    1.62
   2  11  -3   62.26    1.59
  -2  11   3   62.50    1.64
   2  11  -3   61.91    1.75
   2 -11   3   58.83    1.50
   2  11  -3   64.65    1.70
   2  11  -3   60.74    2.79
  -2  11   3   59.09    3.00
  -2 -11  -3   64.89    3.10
   2 -11   3   63.09    2.64
   2  11  -2   50.59    1.39
  -2 -11  -2   51.46    1.52
   2 -11   2   50.12    1.46
   2 -11   2   49.13    1.39
   2 -11   2   51.90    1.46
  -2  11   2   50.43    1.51
  -2 -11  -2   51.57    2.79
   2 -11   2   52.87    2.45
   2  11  -2   51.34    1.46
  -2 -11  -2   51.27    1.60
   2 -11   2   49.80    1.40
   2  11  -2   45.16    2.44
  -2  11   2   47.73    2.73
   2 -11   2   49.70    1.31
  -2 -11  -2   51.09    1.61
   2 -11   1   70.87    1.76
  -2 -11  -1   70.77    1.90
   2 -11   1   73.00    1.75
   2 -11   1   72.88    1.71
  -2  11   1   66.52    3.27
  -2  11   1   71.97    1.89
   2 -11   1   70.69    1.64
   2 -11   1   73.80    2.92
   2  11  -1   71.52    1.73
  -2 -11  -1   74.42    1.97
   2 -11   1   71.44    1.81
  -2 -11  -1   70.95    1.92
  -2 -11  -1   70.38    1.93
   2 -11   1   68.70    1.56
  -2  11   0   14.57    1.62
   2 -11   0   17.19    0.77
  -2  11   0   17.42    0.92
  -2 -11   0   17.91    0.94
   2 -11   0   16.34    0.86
  -2  11   0   16.82    0.75
  -2 -11   0   17.76    0.96
   2 -11   0   14.87    0.78
   2 -11   0   16.86    1.42
  -2 -11   0   16.77    1.70
   2 -11   0   17.46    0.77
  -2 -11   0   16.03    0.90
   2 -11   0   16.72    0.79
   2 -11   0   21.24    0.90
   2 -11   0   16.89    0.67
  -2 -11   1   70.69    1.75
  -2  11  -1   72.49    1.95
   2 -11  -1   74.34    1.72
  -2 -11   1   71.01    1.76
  -2 -11   1   73.61    3.32
   2 -11  -1   68.95    1.60
  -2  11  -1   72.95    1.68
   2 -11  -1   70.39    1.83
  -2 -11   1   70.95    1.92
  -2 -11   1   70.93    1.87
  -2 -11   1   73.69    1.95
   2 -11  -1   71.87    1.76
  -2 -11   1   74.31    2.01
  -2  11  -2   48.13    1.21
  -2 -11   2   53.94    1.69
  -2 -11   2   49.17    1.48
   2 -11  -2   51.95    1.42
  -2  11  -2   49.81    1.60
  -2 -11   2   50.14    1.49
   2 -11  -2   51.35    2.44
  -2 -11   2   51.03    2.77
   2 -11  -2   49.88    1.50
  -2 -11   2   50.19    1.50
  -2 -11   2   50.54    1.56
  -2  11  -2   50.67    1.37
   2 -11  -2   48.28    1.23
   2 -11  -2   50.38    1.41
   2 -11  -2   53.88    1.44
  -2 -11   2   49.87    1.56
   2  11   2   48.69    2.57
  -2  11  -2   45.63    2.65
  -2  11  -3   62.32    1.43
   2 -11  -3   66.22    1.62
  -2  11  -3   64.04    2.88
   2 -11  -3   63.97    1.72
  -2  11  -3   61.82    1.58
  -2 -11   3   61.37    1.73
   2 -11  -3   65.33    1.65
  -2  11  -3   62.25    1.81
  -2 -11   3   61.32    1.74
  -2 -11   3   62.75    3.01
   2 -11  -3   64.14    2.71
   2 -11  -3   64.82    1.59
  -2 -11   3   63.61    1.77
   2  11   3   61.62    2.85
  -2  11  -3   57.51    2.95
  -2  11  -4    6.84    0.66
  -2 -11   4    7.13    0.70
   2 -11  -4    6.72    0.55
  -2  11  -4    7.91    1.14
   2 -11  -4    6.72    0.63
  -2 -11   4    6.43    0.62
   2 -11  -4    6.25    0.58
  -2 -11   4    7.47    0.65
   2 -11  -4    6.53    0.49
  -2 -11   4    6.53    0.61
  -2  11  -4    6.90    0.55
  -2 -11   4    7.59    0.64
  -2  11  -4    6.72    0.47
  -2  11  -4    6.67    0.59
   2 -11  -4    6.89    0.98
   2  11   4    5.91    0.97
  -2  11  -4    7.27    1.09
  -2 -11   4    7.91    1.14
  -2  11  -5   18.51    0.89
  -2 -11   5   19.09    0.94
  -2  11  -5   19.43    0.75
  -2  11  -5   16.97    1.57
   2 -11  -5   18.94    0.78
  -2 -11   5   19.87    0.98
   2 -11  -5   19.93    0.89
  -2  11  -5   18.76    0.97
  -2 -11   5   18.45    0.96
   2 -11  -5   20.52    0.77
   2 -11  -5   19.45    1.44
  -2 -11   5   20.61    0.92
  -2  11  -5   19.46    0.98
  -2 -11   5   21.45    1.04
   2  11   5   16.42    1.41
  -2  11  -5   16.94    1.51
  -2  11  -5   17.97    0.84
   2 -11  -6   34.28    1.18
   2 -11  -6   34.26    1.10
   2 -11  -6   32.58    1.17
  -2  11  -6   34.18    1.26
  -2 -11   6   33.37    1.27
  -2 -11   6   34.59    1.28
  -2  11  -6   32.19    1.22
  -2 -11   6   35.31    1.29
   2 -11  -6   34.48    1.05
  -2 -11   6   32.62    1.10
  -2  11  -6   35.67    1.20
  -2  11  -6   33.62    1.01
  -2  11  -6   34.28    1.14
  -2  11  -7    5.87    0.57
  -2 -11   7    5.92    0.58
   2 -11  -7    5.88    0.49
   2 -11  -7    6.34    0.57
  -2  11  -7    6.31    0.54
  -2 -11   7    6.17    0.61
   2 -11  -7    6.82    0.56
  -2  11  -7    6.03    0.54
  -2 -11   7    6.13    0.60
   2 -11  -7    5.33    0.47
  -2  11  -7    5.88    0.55
  -2  11  -7    6.14    0.53
  -2  11  -7    6.75    0.58
  -2  11  -7    5.78    0.45
   2 -11  -7    5.93    0.67
  -2  11  -8    2.96    0.36
   2 -11  -8    2.37    0.39
  -2  11  -8    2.58    0.41
  -2 -11   8    3.03    0.49
  -2 -11   8    3.60    0.47
   2 -11  -8    2.14    0.39
   2 -11  -8    2.88    0.42
  -2  11  -8    2.58    0.42
  -2  11  -8    2.06    0.43
  -2 -11   9    7.95    0.53
  -2  11  -9    8.89    0.59
  -2  11  -9    8.47    0.53
  -2  11  -9    7.57    0.57
  -2 -11   9    9.23    0.61
   2 -11  -9    8.09    0.52
   2 -11  -9    7.98    0.49
  -2  11  -9    8.96    0.56
  -2 -11  10    1.57    0.34
  -2 -11  10    1.75    0.26
  -2  11 -10    1.70    0.31
   2 -11 -10    1.52    0.31
  -2  11 -10    1.71    0.33
  -2  11 -11    3.91    0.31
  -2 -11  11    4.14    0.34
   2 -12   9   10.37    0.49
   2  12  -9   11.27    0.55
  -2 -12  -9   10.57    0.55
   2 -12   9   11.33    0.53
   2  12  -9   10.47    0.47
   2 -12   9   11.61    0.54
   2  12  -8    8.43    0.51
   2 -12   8    8.25    0.50
   2  12  -8    8.00    0.56
  -2 -12  -8    8.13    0.56
   2 -12   8    7.99    0.52
   2  12  -8    7.86    0.44
   2 -12   8    6.97    0.37
   2  12  -8    8.11    0.54
   2  12  -7   10.87    0.62
   2 -12   7   10.62    0.62
  -2 -12  -7   11.86    0.72
   2  12  -7   11.00    0.55
   2  12  -7   10.57    0.68
  -2 -12  -7    9.96    0.67
   2  12  -7   10.91    0.56
   2  12  -7   10.91    0.63
   2 -12   7    9.94    0.52
   2  12  -6    2.53    0.36
   2  12  -6    3.06    0.51
   2 -12   6    2.78    0.43
   2  12  -6    2.85    0.42
   2 -12   6    2.63    0.42
   2  12  -6    2.20    0.40
   2  12  -6    2.77    0.35
   2 -12   6    2.65    0.38
  -2 -12  -6    2.94    0.52
  -2 -12  -6    3.96    0.53
   2 -12   5    7.06    0.58
   2  12  -5    6.86    0.49
  -2 -12  -5    7.01    0.61
   2  12  -5    7.10    0.48
  -2 -12  -5    7.57    0.67
   2  12  -5    7.18    0.58
  -2  12   5    6.94    0.54
   2  12  -5    6.40    0.56
   2 -12   5    7.14    0.54
   2  12  -5    7.24    0.65
   2 -12   5    7.66    0.56
  -2 -12  -4    3.58    0.55
   2 -12   4    3.50    0.39
  -2 -12  -4    4.10    0.57
   2 -12   4    3.16    0.43
   2 -12   4    3.54    0.48
   2  12  -4    3.85    0.49
   2 -12   4    3.43    0.43
   2  12  -4    3.44    0.40
  -2 -12  -4    3.90    0.59
   2 -12   4    3.38    0.47
   2  12  -4    3.96    0.48
  -2  12   3   20.59    0.85
   2  12  -3   19.83    0.92
   2 -12   3   18.05    0.77
   2  12  -3   21.10    0.89
   2 -12   3   18.90    0.86
  -2 -12  -3   20.54    1.01
   2 -12   3   19.60    0.84
   2  12  -3   18.81    0.78
   2 -12   3   20.36    0.90
  -2 -12  -3   20.39    1.01
   2 -12   3   19.41    0.79
  -2 -12  -2    9.96    0.65
   2 -12   2    9.30    0.63
  -2 -12  -2    7.89    1.20
  -2  12   2    9.96    1.32
   2  12  -2    9.13    1.19
   2  12  -2    8.45    0.65
   2 -12   2    8.77    1.06
   2  12  -2    8.99    0.59
   2 -12   2    9.33    0.66
  -2 -12  -2    9.22    0.74
   2 -12   2    9.16    0.61
  -2 -12  -2   10.38    0.76
  -2  12   2    8.73    0.64
   2 -12   2    8.88    0.63
   2 -12   2    8.19    0.54
  -2  12   1   46.27    1.45
   2 -12   1   45.83    1.25
   2 -12   1   45.45    2.32
   2 -12   1   46.17    1.36
  -2  12   1   47.04    1.19
   2 -12   1   47.95    1.35
  -2 -12  -1   45.93    1.53
  -2 -12  -1   49.05    1.53
  -2  12   1   40.29    2.55
   2  12  -1   40.93    2.34
   2  12  -1   45.36    1.27
  -2 -12  -1   45.50    1.52
   2 -12   1   45.43    1.32
  -2 -12  -1   46.88    1.45
   2 -12   0    0.60    0.57
  -2  12   0    0.40    0.60
   2  12   0    0.42    0.69
  -2 -12   0    0.40    0.76
  -2 -12   0    0.49    0.48
   2 -12   0    0.33    0.37
  -2  12   0    0.30    0.28
   2 -12   0    0.93    0.41
   2 -12   0    0.33    0.36
  -2  12   0    0.39    0.38
  -2 -12   0    2.76    0.55
   2 -12   0    0.82    0.33
  -2 -12   0    0.38    0.40
   2 -12  -1   46.71    1.43
  -2 -12   1   45.59    1.43
  -2 -12   1   44.63    1.47
  -2  12  -1   45.71    1.24
   2  12   1   44.35    2.44
  -2  12  -1   41.21    2.54
  -2 -12   1   46.06    1.51
  -2 -12   1   44.01    2.57
   2 -12  -1   45.27    1.31
  -2  12  -1   45.40    1.48
   2 -12  -1   46.97    1.36
  -2 -12   1   47.70    1.52
   2 -12  -2    8.99    0.63
  -2  12  -2    9.19    0.72
   2 -12  -2    8.87    1.12
  -2  12  -2   10.04    0.59
   2 -12  -2    7.95    0.67
  -2 -12   2    9.58    0.66
   2  12   2    9.62    1.22
  -2  12  -2    6.74    1.10
  -2 -12   2    7.80    1.22
   2 -12  -2    8.41    0.63
  -2 -12   2    9.16    0.73
   2 -12  -2    9.57    0.63
  -2 -12   2    8.12    0.70
  -2  12  -3   21.01    0.89
   2 -12  -3   19.10    0.80
  -2 -12   3   22.03    0.99
  -2 -12   3   20.95    1.03
  -2  12  -3   20.29    0.97
   2 -12  -3   18.86    0.85
  -2  12  -3   19.57    0.99
   2 -12  -3   18.80    0.86
  -2  12  -3   18.07    0.79
   2 -12  -3   18.45    0.92
   2 -12  -4    3.66    0.50
  -2 -12   4    3.10    0.46
  -2  12  -4    3.92    0.48
  -2  12  -4    3.38    0.34
  -2  12  -4    3.52    0.51
   2 -12  -4    3.76    0.45
  -2 -12   4    3.71    0.51
  -2  12  -4    3.35    0.42
   2 -12  -4    4.05    0.49
   2 -12  -4    4.04    0.54
  -2 -12   5    6.69    0.64
  -2  12  -5    7.05    0.61
   2 -12  -5    6.41    0.54
  -2 -12   5    7.73    0.60
  -2  12  -5    6.49    0.58
   2 -12  -5    7.22    0.59
  -2 -12   5    6.59    0.57
  -2 -12   5    6.60    0.57
   2 -12  -5    7.36    0.61
  -2  12  -5    7.32    0.56
  -2  12  -5    6.80    0.42
  -2  12  -5    7.29    0.54
  -2  12  -6    2.66    0.47
   2 -12  -6    3.15    0.41
   2 -12  -6    2.42    0.46
  -2  12  -6    3.09    0.39
   2 -12  -6    2.67    0.40
  -2 -12   6    2.99    0.44
  -2 -12   6    2.40    0.45
  -2  12  -6    2.34    0.41
  -2 -12   6    2.92    0.46
  -2  12  -6    3.08    0.45
  -2  12  -6    3.08    0.42
  -2  12  -6    2.69    0.30
  -2  12  -6    3.03    0.43
  -2 -12   7    9.67    0.64
   2 -12  -7    9.85    0.48
  -2  12  -7   10.09    0.47
  -2  12  -7   10.64    0.58
   2 -12  -7   10.29    0.62
  -2  12  -7   10.46    0.59
  -2  12  -7   11.54    0.67
  -2 -12   7   11.66    0.68
  -2 -12   7   10.34    0.63
   2 -12  -7   10.23    0.62
   2 -12  -8    7.73    0.51
  -2 -12   8    8.32    0.57
  -2  12  -8    7.82    0.50
  -2  12  -8    7.74    0.51
  -2 -12   8    8.39    0.54
   2 -12  -8    7.72    0.50
  -2  12  -8    8.67    0.56
  -2 -12   8    7.87    0.53
  -2  12  -9   10.76    0.50
  -2 -12   9   10.30    0.52
  -2 -12   9   10.50    0.55
  -2  12  -9   10.50    0.52
  -2 -12   9   11.06    0.50
  -2  12  -9   10.49    0.50
   2  13  -8    7.33    0.40
   2  13  -8    7.49    0.43
   2 -13   8    7.45    0.42
   2 -13   8    8.15    0.44
  -2 -13  -7   10.06    0.57
   2 -13   7    9.40    0.43
   2  13  -7   10.63    0.53
   2  13  -7   10.65    0.58
   2 -13   7   10.34    0.53
  -2 -13  -7   11.15    0.60
   2  13  -7    9.72    0.46
   2  13  -6   19.08    0.70
  -2 -13  -6   20.99    0.85
   2  13  -6   20.09    0.77
   2 -13   6   19.96    0.71
   2  13  -6   20.76    0.84
   2  13  -6   17.78    0.70
   2 -13   6   20.68    0.74
   2 -13   6   19.88    0.79
   2  13  -5   21.02    0.81
  -2  13   5   21.26    0.78
  -2 -13  -5   25.29    0.98
   2  13  -5   23.92    0.86
   2 -13   5   24.19    0.84
   2  13  -5   22.80    0.94
  -2 -13  -5   23.58    0.98
   2 -13   5   23.45    0.81
   2 -13   5   23.63    0.88
  -2 -13  -4    3.83    0.54
   2  13  -4    4.47    0.44
  -2  13   4    4.58    0.46
  -2 -13  -4    5.44    0.54
   2 -13   4    4.78    0.46
   2  13  -4    4.32    0.43
   2  13  -4    4.71    0.52
   2 -13   4    4.51    0.46
   2 -13   3    0.25    0.31
   2  13  -3   -0.19    0.30
   2 -13   3    0.25    0.34
   2 -13   3    0.23    0.28
  -2 -13  -3   -0.14    0.41
   2  13  -3   -0.02    0.27
  -2 -13  -3    0.17    0.37
   2  13  -2    8.45    0.57
  -2 -13  -2    9.11    0.67
  -2  13   2    8.15    0.56
  -2 -13  -2    9.44    0.71
  -2 -13  -2    9.34    0.71
   2 -13   2   10.08    0.59
   2 -13   2    9.25    0.63
   2  13  -2    9.20    0.53
   2 -13   2   10.44    0.64
   2 -13   1   34.76    0.99
  -2 -13  -1   36.73    1.26
  -2 -13  -1   34.62    1.24
   2 -13   1   38.62    1.15
  -2  13   1   33.89    1.16
   2  13  -1   32.49    1.11
   2 -13   1   35.64    1.16
   2 -13   0   38.03    1.19
   2  13   0   34.67    1.14
   2 -13   0   41.56    1.21
  -2 -13   0   38.15    1.25
   2 -13   0   37.50    1.11
   2 -13   0   40.15    1.22
  -2 -13   0   37.43    1.23
  -2  13   0   35.91    1.23
  -2  13   0   35.78    0.96
   2 -13  -1   34.29    1.11
   2 -13  -1   36.47    1.15
  -2 -13   1   33.27    1.13
  -2  13  -1   35.17    1.08
  -2 -13   1   35.33    1.23
   2 -13  -1   35.51    1.10
  -2  13  -1   34.57    1.23
  -2  13  -1   34.09    0.96
   2 -13  -2    9.24    0.62
   2 -13  -2    9.49    0.59
  -2 -13   2   10.05    0.69
  -2  13  -2    9.01    0.52
   2 -13  -2   10.70    0.65
  -2 -13   2    9.43    0.57
  -2  13  -2    9.56    0.58
  -2  13  -2    9.78    0.65
  -2 -13   2    9.37    0.69
   2 -13  -2    9.64    0.62
  -2  13  -2    9.49    0.67
  -2  13  -3    0.37    0.40
  -2  13  -3    0.35    0.27
   2 -13  -3    0.02    0.36
   2 -13  -3   -0.02    0.39
  -2  13  -3    0.07    0.30
  -2 -13   3   -0.14    0.36
  -2  13  -3    0.37    0.36
   2 -13  -3    0.04    0.34
  -2  13  -3    0.19    0.33
   2 -13  -4    4.04    0.48
  -2  13  -4    4.80    0.53
  -2  13  -4    4.30    0.43
  -2  13  -4    3.99    0.48
   2 -13  -4    4.77    0.52
  -2  13  -4    4.54    0.43
   2 -13  -4    4.55    0.48
  -2  13  -4    4.81    0.41
  -2  13  -5   22.34    0.89
   2 -13  -5   23.71    0.89
  -2  13  -5   24.50    0.97
  -2  13  -5   23.88    0.81
  -2  13  -5   24.25    0.84
  -2  13  -5   22.59    0.86
   2 -13  -5   22.74    0.86
   2 -13  -5   22.48    0.90
   2 -13  -5   22.98    0.84
  -2  13  -5   21.62    0.84
  -2 -13   5   24.13    0.96
  -2  13  -5   22.63    0.89
  -2  13  -6   20.33    0.79
  -2 -13   6   19.88    0.83
  -2  13  -6   19.59    0.77
   2 -13  -6   19.31    0.72
  -2  13  -6   19.20    0.76
   2 -13  -6   20.18    0.79
  -2  13  -6   21.53    0.74
  -2  13  -7   10.51    0.50
  -2 -13   7   10.61    0.56
  -2  13  -7   10.29    0.55
  -2  13  -8    8.55    0.41
  -2  13  -8    8.07    0.43
  -2 -13   8    7.75    0.43
   2 -13  -8    8.21    0.43
   2  14  -6    9.68    0.48
   2 -14   6    9.35    0.39
  -2 -14  -6   10.03    0.49
   2 -14   6    9.52    0.44
   2 -14   5    2.92    0.33
   2  14  -5    2.75    0.26
   2  14  -5    2.10    0.29
  -2 -14  -5    2.49    0.38
  -2 -14  -5    3.14    0.37
   2  14  -5    1.76    0.22
   2  14  -5    2.55    0.35
  -2  14   4    7.76    0.45
   2 -14   4    8.74    0.50
   2  14  -4    6.93    0.37
  -2 -14  -4    7.95    0.53
   2  14  -4    7.65    0.40
   2  14  -4    8.50    0.53
  -2 -14  -4    8.30    0.56
   2  14  -3    3.09    0.32
   2 -14   3    2.73    0.37
  -2 -14  -3    2.93    0.44
  -2 -14  -3    3.84    0.42
  -2  14   3    2.34    0.36
   2  14  -3    2.85    0.40
  -2 -14  -2    3.14    0.41
  -2  14   2    3.31    0.42
   2  14  -2    2.97    0.33
   2 -14   2    2.36    0.34
  -2 -14  -2    3.01    0.45
  -2  14   1    5.94    0.44
  -2  14   1    4.76    0.48
   2 -14   1    5.36    0.48
  -2 -14  -1    5.23    0.48
   2  14  -1    5.47    0.40
   2 -14   1    5.62    0.46
  -2 -14  -1    6.41    0.54
  -2  14   1    5.15    0.34
  -2  14   0   14.43    0.69
  -2  14   0   15.41    0.75
   2 -14   0   16.68    0.72
  -2  14   0   17.16    0.73
  -2 -14   0   16.29    0.72
  -2  14   0   16.29    0.59
   2  14   0   14.45    0.60
   2 -14   0   14.18    0.57
   2 -14   0   16.78    0.71
  -2 -14   0   16.06    0.70
   2  14   1    4.59    0.36
  -2  14  -1    5.31    0.39
   2 -14  -1    5.36    0.45
  -2  14  -1    5.43    0.45
  -2 -14   1    5.19    0.44
  -2 -14   1    5.45    0.41
   2 -14  -1    5.00    0.42
   2 -14  -1    5.53    0.48
  -2  14  -1    4.49    0.46
  -2 -14   2    2.97    0.39
  -2  14  -2    2.86    0.43
  -2  14  -2    2.33    0.38
  -2  14  -2    2.85    0.32
  -2 -14   2    2.95    0.34
   2  14   2    2.54    0.30
  -2  14  -2    2.78    0.39
  -2  14  -2    2.76    0.26
  -2  14  -2    3.07    0.39
   2 -14  -2    3.10    0.39
   2 -14  -2    3.53    0.43
  -2  14  -3    2.75    0.38
  -2 -14   3    3.26    0.42
   2 -14  -3    3.49    0.40
   2 -14  -3    3.70    0.41
  -2  14  -3    2.66    0.38
  -2  14  -3    3.10    0.42
  -2  14  -3    2.58    0.35
  -2  14  -3    3.18    0.37
   2 -14  -3    4.05    0.41
  -2 -14   3    2.94    0.30
  -2  14  -3    2.94    0.28
  -2  14  -3    2.77    0.32
  -2  14  -4    7.16    0.52
  -2  14  -4    7.59    0.43
   2 -14  -4    8.16    0.49
  -2  14  -4    7.29    0.38
  -2  14  -4    7.50    0.47
   2 -14  -4    8.62    0.52
  -2  14  -4    8.57    0.49
  -2  14  -4    7.82    0.48
  -2 -14   4    8.27    0.53
  -2  14  -5    2.78    0.33
   2 -14  -5    2.69    0.33
  -2  14  -5    2.35    0.25
   2 -14  -5    2.80    0.36
  -2  14  -5    2.68    0.32
  -2  14  -5    2.80    0.36
  -2  14  -5    2.52    0.32
  -2  14  -6    9.97    0.46
  -2  14  -6    8.83    0.37
   2 -14  -6   10.23    0.48
  -2  14  -6    9.73    0.48
  -2  14  -6   10.14    0.45
  -2 -14   6   10.01    0.49
  -2 -15  -3    0.82    0.23
   2 -15   3    0.96    0.25
  -2 -15  -3    0.65    0.26
   2  15  -3    1.14    0.24
   2  15  -2    0.45    0.24
  -2  15   2    0.31    0.17
  -2 -15  -2    0.70    0.24
  -2 -15  -2    0.73    0.27
  -2  15   1   15.01    0.59
  -2 -15  -1   16.89    0.58
   2  15  -1   14.67    0.55
  -2 -15  -1   14.69    0.51
  -2  15   1   14.03    0.49
  -2  15   1   16.54    0.64
   2 -15   1   17.50    0.60
  -2  15   0    3.29    0.32
  -2 -15   0    3.45    0.30
   2  15   0    2.59    0.29
   2 -15   0    3.34    0.33
  -2  15   0    3.18    0.29
  -2  15   0    3.37    0.36
  -2  15   0    2.55    0.21
   2 -15   0    3.62    0.33
  -2  15  -1   15.50    0.59
  -2  15  -1   14.57    0.47
   2 -15  -1   17.10    0.60
  -2  15  -1   16.49    0.55
  -2  15  -1   18.14    0.66
  -2 -15   1   14.28    0.47
   2 -15  -1   17.18    0.62
   2 -15  -2    0.54    0.20
  -2  15  -2    0.66    0.20
   2  15   2    0.22    0.13
   2 -15  -2    0.57    0.26
  -2  15  -2    0.67    0.22
  -2  15  -2    0.78    0.27
   2 -15  -2    0.83    0.24
   2 -15  -3    1.17    0.22
  -2  15  -3    0.88    0.20
  -2  15  -3    0.90    0.22
   2 -15  -3    1.25    0.27
  -2  15  -3    0.86    0.26
  -2  15  -3    0.80    0.21
   2 -15  -3    0.93    0.22
  -3   0   0    0.31    0.34
   3   0   0    0.25    0.30
  -3   0   1 2204.61   29.41
   3   0   1 2129.07   29.35
   3   0   1 2178.17   28.62
   3   0  -1 2175.73   29.22
  -3   0   2   27.69    1.12
  -3   0  -2   25.66    1.09
   3   0   2   24.25    1.06
   3   0  -2   24.90    1.08
   3   0  -2   24.53    1.10
   3   0   3  879.50   12.70
   3   0  -3  884.17   12.70
   3   0  -3  866.83   13.13
   3   0   4 4085.97   55.40
   3   0  -4 4188.83   55.42
  -3   0  -4 4199.63   55.81
  -3   0  -4 4186.70   54.60
   3   0  -4 4293.94   56.35
  -3   0  -4 4276.17   55.38
  -3   0   4 4227.82   55.34
   3   0  -4 4258.67   56.16
   3   0   5  746.18   10.85
   3   0  -5  745.31   10.85
  -3   0  -5  768.07   10.79
  -3   0   5  751.13   10.76
  -3   0  -5  759.36   11.52
   3   0  -5  733.28   12.15
  -3   0  -5  735.44   10.29
   3   0  -5  763.34   12.03
   3   0  -6  850.85   12.08
   3   0   6  861.78   12.10
  -3   0  -6  867.53   11.91
   3   0  -6  901.13   14.02
  -3   0   6  863.49   11.99
  -3   0  -6  882.59   13.25
  -3   0  -6  869.67   12.01
  -3   0  -7  149.03    2.71
   3   0  -7  151.32    4.30
  -3   0  -7  149.81    3.67
   3   0  -8   23.25    0.91
  -3   0  -8   22.51    0.76
  -3   0  -8   21.80    0.74
  -3   0  -8   22.50    0.78
  -3   0  -8   23.67    1.00
  -3   0  -8   23.14    0.73
  -3   0  -8   24.27    0.89
   3   0  -8   22.35    0.96
  -3   0  -8   22.88    1.34
  -3   0  -8   23.12    0.97
  -3   0  -8   23.40    0.77
   3   0  -8   22.46    0.96
   3   0  -8   22.55    0.92
  -3   0  -8   24.47    0.83
  -3   0  -8   21.44    0.86
   3   0  -8   23.78    1.77
   3   0  -8   19.26    1.63
   3   0  -8   23.25    0.82
   3   0  -8   23.11    0.93
   3   0  -8   21.41    0.70
   3   0  -8   22.35    0.95
  -3   0  -9    2.04    0.46
   3   0  -9    1.96    0.39
  -3   0  -9    2.47    0.39
  -3   0  -9    1.71    0.34
  -3   0  -9    1.15    0.29
  -3   0  -9    1.14    0.32
   3   0  -9    1.79    0.38
   3   0  -9    1.99    0.44
  -3   0  -9    1.90    0.32
   3   0  -9    1.66    0.36
   3   0  -9    1.64    0.44
   3   0  -9    1.96    0.43
  -3   0  -9    1.73    0.36
  -3   0  -9    2.69    0.36
   3   0  -9    1.94    0.29
   3   0  -9    1.64    0.39
   3   0  -9    1.81    0.39
  -3   0  -9    1.29    0.27
  -3   0  -9    1.55    0.40
  -3   0  -9    1.27    0.33
   3   0  -9    3.13    0.65
   3   0  -9    0.66    0.66
   3   0  -9    0.93    0.76
  -3   0  -9    1.45    0.29
  -3   0  -9    1.58    0.33
  -3   0 -10  137.10    3.02
  -3   0 -10  132.66    2.70
   3   0 -10  132.21    2.77
  -3   0 -10  129.55    2.38
  -3   0 -10  132.89    2.57
  -3   0 -10  132.42    2.48
   3   0 -10  135.10    2.97
   3   0 -10  130.65    2.92
  -3   0 -10  125.77    2.58
  -3   0 -10  136.56    2.97
   3   0 -10  133.87    2.64
   3   0 -10  131.33    2.94
  -3   0 -10  128.08    2.73
   3   0 -10  127.25    2.32
  -3   0 -10  134.73    2.55
   3   0 -10  131.83    2.82
   3   0 -10  133.60    2.86
   3   0 -10  126.30    4.62
   3   0 -10  134.03    3.66
  -3   0 -10  135.34    2.71
   3   0 -10  136.10    4.70
  -3   0 -10  133.94    2.52
  -3   0 -10  125.80    2.58
   3   0 -11    1.62    0.48
  -3   0 -11    1.10    0.30
  -3   0 -11    0.03    0.44
  -3   0 -11   -0.12    0.34
  -3   0 -11    0.28    0.29
   3   0 -11   -0.10    0.43
  -3   0 -11   -0.10    0.34
  -3   0 -11    0.84    0.40
  -3   0 -11    0.08    0.32
  -3   0 -11    0.05    0.32
   3   0 -11   -0.11    0.46
   3   0 -11    0.10    0.65
   3   0 -11    0.32    0.36
  -3   0 -11    0.20    0.47
  -3   0 -11    0.14    0.38
   3   0 -11   -0.11    0.28
   3   0 -11    0.17    0.41
  -3   0 -11   -0.12    0.41
   3   0 -11    0.48    0.40
   3   0 -11    0.50    0.42
  -3   0 -11    0.23    0.37
   3   0 -12    2.57    0.52
  -3   0 -12    2.01    0.33
   3   0 -12    2.14    0.51
   3   0 -12    2.29    0.48
  -3   0 -12    2.24    0.43
   3   0 -12    2.69    0.54
  -3   0 -12    2.15    0.44
  -3   0 -12    2.26    0.39
  -3   0 -12    1.97    0.37
   3   0 -12    2.78    0.84
   3   0 -12    2.86    0.51
  -3   0 -12    1.81    0.50
  -3   0 -12    2.40    0.45
  -3   0 -12    1.91    0.55
   3   0 -12    2.91    0.48
  -3   0 -12    2.72    0.47
  -3   0 -12    1.87    0.49
  -3   0 -13   36.18    1.19
  -3   0 -13   37.24    1.03
   3   0 -13   36.86    1.25
  -3   0 -13   38.36    1.33
   3   0 -13   37.00    1.25
   3   0 -13   38.33    1.29
   3   0 -13   39.03    1.30
  -3   0 -13   39.63    1.34
  -3   0 -14    7.49    0.52
  -3   0 -14    6.86    0.36
   3   0 -14    7.73    0.54
  -3   0 -14    8.15    0.57
   3   0 -14    6.67    0.43
  -3   0 -14    8.38    0.62
   3   0 -14    7.46    0.55
   3   0 -14    8.14    0.57
   3   0 -14    7.74    0.53
  -3   0 -14    8.21    0.58
   3   0 -15    5.31    0.33
  -3   0 -15    5.58    0.39
  -3   0 -15    6.22    0.45
   3   0 -15    6.15    0.42
   3   0 -15    5.98    0.42
  -3  -1 -15    3.37    0.38
  -3  -1 -15    3.35    0.35
   3   1 -15    2.80    0.25
   3   1 -15    3.80    0.35
  -3  -1 -14    6.52    0.39
  -3  -1 -14    6.69    0.53
   3   1 -14    6.93    0.50
  -3  -1 -14    7.22    0.60
  -3  -1 -14    8.29    0.59
   3   1 -14    6.41    0.54
   3   1 -14    6.99    0.52
   3   1 -14    7.70    0.55
   3   1 -13   24.45    0.99
  -3  -1 -13   24.94    0.95
   3   1 -13   24.87    1.10
  -3  -1 -13   24.40    0.84
  -3  -1 -13   26.25    1.07
   3   1 -13   24.43    1.01
   3   1 -13   23.00    0.93
  -3  -1 -13   24.34    1.10
   3   1 -13   25.47    1.04
   3   1 -13   25.09    1.05
  -3  -1 -13   24.48    1.07
  -3  -1 -12  173.08    3.42
  -3  -1 -12  163.69    3.33
   3   1 -12  160.92    3.27
   3   1 -12  163.66    3.17
   3   1 -12  165.84    3.43
  -3  -1 -12  159.68    3.10
  -3  -1 -12  165.70    2.98
   3   1 -12  164.55    3.37
  -3  -1 -12  161.61    2.85
   3   1 -12  162.77    3.22
  -3  -1 -12  166.37    3.09
   3   1 -12  151.60    5.02
  -3  -1 -12  162.67    3.11
  -3  -1 -11  144.24    3.07
  -3  -1 -11  134.20    2.96
   3   1 -11  133.99    2.92
   3   1 -11  134.40    2.89
   3   1 -11  132.62    2.75
  -3  -1 -11  132.84    2.79
   3   1 -11  135.39    3.05
  -3  -1 -11  138.00    2.75
  -3  -1 -11  134.69    2.62
   3   1 -11  135.15    2.99
   3   1 -11  136.32    3.06
  -3  -1 -11  138.31    2.79
   3   1 -11  136.62    2.88
  -3  -1 -11  132.51    2.50
  -3  -1 -11  136.04    3.08
  -3  -1 -11  136.22    2.68
  -3  -1 -11  127.54    2.62
   3   1 -11  130.63    4.90
   3   1 -11  125.71    4.66
   3   1 -11  126.65    3.77
  -3  -1 -10  236.38    4.35
  -3  -1 -10  231.40    4.29
   3   1 -10  231.27    4.25
   3   1 -10  233.64    4.26
   3   1 -10  236.05    4.01
   3   1 -10  231.75    4.36
  -3  -1 -10  224.92    4.08
   3   1 -10  232.97    4.22
  -3  -1 -10  239.59    4.03
   3   1 -10  223.35    3.58
  -3  -1 -10  234.38    3.93
   3   1 -10  229.22    4.36
   3   1 -10  234.97    4.22
  -3  -1 -10  239.05    4.10
  -3  -1 -10  240.00    4.45
  -3  -1 -10  231.44    3.78
  -3  -1 -10  236.71    3.94
   3   1 -10  228.70    6.55
   3   1 -10  228.14    6.50
  -3  -1 -10  227.48    3.97
   3   1 -10  223.24    5.28
   3   1 -10  232.27    4.08
   3   1  -9   49.91    1.57
  -3  -1  -9   46.10    1.36
  -3  -1  -9   51.65    1.59
   3   1  -9   50.76    1.35
   3   1  -9   48.03    1.54
   3   1  -9   49.02    1.48
  -3  -1  -9   49.05    1.42
   3   1  -9   47.51    1.12
  -3  -1  -9   51.30    1.34
  -3  -1  -9   45.00    1.30
  -3  -1  -9   48.15    1.37
   3   1  -9   50.65    2.74
   3   1  -9   48.49    2.71
   3   1  -9   47.80    2.10
  -3  -1  -9   49.09    1.22
  -3  -1  -9   48.26    1.30
   3   1  -9   50.09    1.45
  -3  -1  -9   49.07    1.58
  -3  -1  -9   49.48    1.41
  -3  -1  -9   51.24    1.24
  -3  -1  -9   50.68    1.55
   3   1  -9   48.55    1.51
  -3  -1  -8   13.39    0.57
  -3  -1  -8   14.49    0.70
  -3  -1  -8   13.60    0.77
   3   1  -8   14.14    0.78
   3   1  -8   12.55    0.74
  -3  -1  -8   13.30    0.59
   3   1  -8   13.60    0.75
   3   1  -8   13.53    0.72
  -3  -1  -8   14.76    0.66
   3   1  -8   14.12    0.65
  -3  -1  -8   14.09    0.57
  -3  -1  -8   13.95    0.63
   3   1  -8   13.59    0.75
  -3  -1  -8   12.35    0.64
  -3  -1  -8   13.07    0.66
   3   1  -8   14.11    1.47
   3   1  -8   13.13    1.39
   3   1  -7   29.29    1.88
  -3  -1  -7   28.88    0.94
  -3  -1  -6  488.84    7.02
   3   1  -6  495.23    9.09
   3   1  -6  491.41    9.12
  -3   1   6  489.18    7.31
   3  -1   6  490.04    7.23
   3   1  -6  491.41    7.38
  -3  -1  -6  486.75    7.10
  -3  -1  -5 2355.05   31.54
   3   1  -5 2497.21   33.73
  -3   1   5 2414.52   32.26
   3   1  -5 2415.94   33.65
   3  -1   5 2389.25   32.10
   3   1  -5 2409.61   32.33
  -3  -1  -5 2449.43   31.99
   3   1  -4   82.71    2.56
  -3   1   4   90.65    2.23
   3  -1   4   80.43    2.03
   3   1  -4   88.71    2.22
  -3  -1  -4   84.01    1.99
   3   1  -3  603.63    9.54
  -3   1   3  595.89    9.20
   3  -1   3  598.22    9.04
   3   1  -3  600.51    9.23
  -3  -1  -3  607.65    8.97
   3   1  -2 2918.24   39.29
  -3  -1  -2 2953.93   39.05
   3   1  -2 2934.18   39.26
   3  -1   2 2915.39   39.09
  -3   1   2 2947.28   39.26
   3   1  -1   73.26    1.84
   3  -1   1   76.72    1.97
  -3   1   1   72.51    1.99
   3  -1   0  192.78    3.46
   3   1   0  187.88    3.28
  -3  -1   0  194.94    3.61
   3  -1   0  191.70    3.64
  -3   1   0  195.45    3.75
  -3  -1   1   77.09    1.92
   3  -1  -1   72.61    1.93
   3   1   1   75.17    1.45
   3   1   1   73.35    2.03
   3  -1  -2 2906.46   39.27
  -3  -1   2 2962.45   38.88
   3   1   2 2914.88   39.13
   3  -1  -2 2922.32   38.96
  -3   1  -2 2899.43   39.13
   3  -1  -3  586.40    9.54
   3  -1  -3  597.37    9.12
  -3   1  -3  608.00    9.18
   3  -1  -3  597.25    9.00
   3   1   3  588.07    9.16
  -3   1  -3  592.91    9.37
  -3  -1   3  611.35    8.92
   3  -1  -4   88.00    2.71
   3  -1  -4   86.78    2.49
   3  -1  -4   89.47    2.20
  -3   1  -4   86.62    2.50
  -3  -1   4   86.88    2.08
  -3   1  -5 2378.26   32.41
   3  -1  -5 2465.43   33.44
   3  -1  -5 2380.13   33.75
  -3   1  -5 2395.45   31.72
   3   1   5 2430.80   32.45
   3  -1  -5 2423.24   32.22
  -3  -1   5 2433.19   32.08
  -3   1  -5 2417.82   33.23
  -3   1  -6  480.22    7.26
   3  -1  -6  481.77    8.74
  -3   1  -6  492.45    7.04
   3  -1  -6  484.08    7.14
   3   1   6  478.55    7.30
  -3   1  -6  478.40    8.41
  -3  -1   6  485.94    7.02
   3  -1  -7   30.48    1.88
   3  -1  -7   29.66    1.77
  -3   1  -7   28.40    1.56
  -3   1  -7   31.02    0.99
  -3   1  -8   14.02    0.61
  -3   1  -8   14.96    0.72
  -3   1  -8   13.82    0.78
  -3   1  -8   14.07    0.55
  -3   1  -8   13.82    0.62
   3  -1  -8   13.96    0.77
  -3   1  -8   13.99    0.59
   3  -1  -8   14.16    0.70
  -3   1  -8   13.77    1.14
  -3   1  -8   12.94    0.59
   3  -1  -8   14.08    0.77
  -3   1  -8   13.67    0.63
   3  -1  -8   13.23    1.34
   3  -1  -8   14.56    1.40
  -3   1  -8   12.98    0.69
   3  -1  -8   13.09    0.72
   3  -1  -8   16.43    0.78
   3  -1  -8   12.85    0.55
   3  -1  -8   13.82    0.64
  -3   1  -9   48.11    1.24
  -3   1  -9   49.14    1.30
  -3   1  -9   45.08    1.26
  -3   1  -9   48.64    1.37
  -3   1  -9   47.84    2.18
  -3   1  -9   49.46    1.58
  -3   1  -9   49.73    1.29
  -3   1  -9   48.78    1.27
   3  -1  -9   48.88    1.57
  -3   1  -9   49.04    1.44
  -3   1  -9   52.98    1.33
   3  -1  -9   49.88    1.20
  -3   1  -9   51.11    1.47
   3  -1  -9   48.26    2.65
   3  -1  -9   50.58    2.68
   3  -1  -9   48.50    1.92
   3  -1  -9   48.70    1.42
  -3   1  -9   48.69    1.15
  -3   1  -9   49.74    1.41
  -3   1  -9   48.66    1.57
   3  -1  -9   50.21    1.36
   3  -1  -9   47.88    1.47
   3  -1  -9   51.73    1.53
  -3   1 -10  235.56    3.91
   3  -1 -10  238.80    4.03
  -3   1 -10  226.07    4.14
   3  -1 -10  238.32    4.40
   3  -1 -10  233.95    3.72
  -3   1 -10  235.27    3.87
   3  -1 -10  231.51    4.25
   3  -1 -10  230.73    4.33
  -3   1 -10  224.68    4.00
   3  -1 -10  230.91    4.12
  -3   1 -10  240.18    4.07
  -3   1 -10  234.95    4.40
  -3   1 -10  227.61    3.65
  -3   1 -10  236.12    4.37
   3  -1 -10  223.67    4.93
  -3   1 -10  233.75    4.15
   3  -1 -10  228.59    6.34
  -3   1 -10  238.48    3.87
  -3   1 -10  214.00    3.85
  -3   1 -11  134.31    2.65
   3  -1 -11  136.29    2.77
   3  -1 -11  135.47    3.05
  -3   1 -11  132.38    2.82
  -3   1 -11  131.38    2.52
   3  -1 -11  134.51    2.43
   3  -1 -11  130.37    2.89
  -3   1 -11  133.65    3.05
   3  -1 -11  129.24    2.77
  -3   1 -11  130.21    2.34
  -3   1 -11  135.69    2.71
  -3   1 -11  140.71    3.02
  -3   1 -11  126.64    2.66
   3  -1 -11  135.63    2.98
  -3   1 -11  133.33    2.80
   3  -1 -11  126.43    4.53
   3  -1 -11  137.93    2.87
   3  -1 -12  160.88    3.15
  -3   1 -12  154.59    3.15
  -3   1 -12  162.80    3.16
   3  -1 -12  165.80    3.42
   3  -1 -12  160.85    2.77
  -3   1 -12  164.17    2.86
  -3   1 -12  167.75    3.38
   3  -1 -12  162.74    3.30
   3  -1 -12  157.48    3.11
  -3   1 -12  165.93    3.06
  -3   1 -12  170.42    3.47
  -3   1 -12  169.31    3.38
   3  -1 -12  164.15    3.31
   3  -1 -12  145.36    4.72
  -3   1 -12  158.66    3.11
   3  -1 -12  170.47    3.28
   3  -1 -13   23.03    1.00
  -3   1 -13   24.63    1.07
  -3   1 -13   25.82    1.00
  -3   1 -13   25.02    0.77
   3  -1 -13   26.09    1.05
  -3   1 -13   24.24    1.05
   3  -1 -13   24.68    0.92
  -3   1 -13   25.51    1.12
  -3   1 -13   23.95    0.87
   3  -1 -13   25.81    1.04
   3  -1 -13   23.30    0.98
   3  -1 -14    6.61    0.52
  -3   1 -14    7.39    0.52
   3  -1 -14    6.50    0.54
   3  -1 -14    6.46    0.51
  -3   1 -14    6.28    0.53
  -3  -1  14    6.27    0.41
   3  -1 -14    6.99    0.55
  -3   1 -14    6.54    0.52
   3  -1 -15    3.53    0.34
  -3   1 -15    3.36    0.37
  -3   1 -15    3.24    0.33
   3  -1 -15    2.61    0.27
   3   2 -15    5.81    0.40
  -3  -2 -15    6.74    0.41
   3   2 -14   19.11    0.83
   3   2 -14   18.32    0.69
   3   2 -14   18.38    0.78
  -3  -2 -14   18.31    0.64
   3   2 -14   17.85    0.75
  -3  -2 -14   18.41    0.78
   3   2 -14   18.59    0.74
  -3  -2 -14   19.06    0.81
   3   2 -13    2.50    0.49
  -3  -2 -13    2.27    0.39
  -3  -2 -13    2.57    0.51
   3   2 -13    2.29    0.43
   3   2 -13    1.92    0.43
   3   2 -13    2.45    0.44
  -3  -2 -13    2.41    0.47
  -3  -2 -13    2.53    0.47
   3   2 -13    2.88    0.46
  -3  -2 -12    8.94    0.75
  -3  -2 -12    9.61    0.66
   3   2 -12    8.71    0.76
   3   2 -12    8.66    0.73
   3   2 -12    9.08    0.68
   3   2 -12    8.52    0.76
  -3  -2 -12    8.47    0.62
  -3  -2 -12    8.68    0.61
   3   2 -12    8.33    1.22
  -3  -2 -12    8.46    0.57
   3   2 -12    8.87    0.69
  -3  -2 -12    8.24    0.76
   3   2 -12    8.51    0.68
   3   2 -12    8.94    0.68
  -3  -2 -12    8.27    0.72
   3   2 -11  252.62    4.50
  -3  -2 -11  250.80    4.37
  -3  -2 -11  251.43    4.11
  -3  -2 -11  257.62    4.25
  -3  -2 -11  253.20    4.65
   3   2 -11  241.24    4.25
   3   2 -11  254.96    4.64
   3   2 -11  250.31    4.67
   3   2 -11  244.88    4.30
   3   2 -11  256.22    4.69
   3   2 -11  251.76    4.47
  -3  -2 -11  246.21    4.25
  -3  -2 -11  254.88    4.24
   3   2 -11  246.43    4.51
   3   2 -11  251.31    4.53
  -3  -2 -11  246.54    4.54
   3   2 -11  237.36    5.75
   3   2 -11  232.82    6.71
  -3  -2 -11  252.20    4.13
  -3  -2 -10  123.08    2.57
  -3  -2 -10  119.47    2.81
  -3  -2 -10  120.76    2.34
  -3  -2 -10  121.72    2.42
  -3  -2 -10  123.12    2.78
   3   2 -10  120.24    2.57
   3   2 -10  118.10    2.77
   3   2 -10  118.03    2.47
   3   2 -10  124.64    2.80
   3   2 -10  121.51    2.63
  -3  -2 -10  120.52    2.45
  -3  -2 -10  115.29    2.50
  -3  -2 -10  109.33    2.44
  -3  -2 -10  119.97    2.43
   3   2 -10  117.81    2.70
  -3  -2 -10  118.20    2.71
   3   2 -10  117.46    3.66
  -3  -2 -10  115.43    2.34
   3   2 -10  122.68    4.52
  -3  -2 -10  120.15    2.33
  -3  -2  -9   41.15    1.13
  -3  -2  -9   40.35    1.27
  -3  -2  -9   39.73    1.42
  -3  -2  -9   40.90    1.08
  -3  -2  -9   40.65    1.18
  -3  -2  -9   42.24    1.44
   3   2  -9   42.62    1.43
   3   2  -9   39.53    1.19
  -3  -2  -9   39.22    1.25
   3   2  -9   39.09    1.38
   3   2  -9   42.20    1.33
  -3  -2  -9   41.62    1.20
  -3  -2  -9   41.19    1.20
  -3  -2  -9   36.96    1.21
  -3  -2  -9   40.60    1.37
   3   2  -9   37.26    1.34
  -3  -2  -9   41.14    1.13
  -3  -2  -9   40.02    1.16
   3   2  -9   40.95    2.50
   3   2  -9   39.08    1.94
   3   2  -9   38.66    1.29
  -3  -2  -8    3.17    0.44
   3   2  -8    3.30    0.43
   3   2  -8    3.90    0.41
  -3  -2  -8    5.61    0.45
  -3  -2  -8    4.14    0.44
  -3  -2  -8    4.13    0.37
  -3  -2  -8    4.08    0.51
  -3  -2  -8    3.51    0.41
   3   2  -8    4.04    0.49
   3   2  -8    3.53    0.46
  -3  -2  -8    3.68    0.34
  -3  -2  -8    3.92    0.40
   3   2  -8    4.04    0.46
  -3  -2  -8    3.85    0.36
  -3  -2  -8    4.22    0.39
   3   2  -8    3.76    0.46
   3   2  -8    5.82    0.50
   3   2  -7   42.27    1.06
  -3  -2  -7   41.35    1.10
  -3  -2  -6  139.27    2.43
   3   2  -6  145.65    4.14
   3   2  -6  142.29    2.33
   3  -2   6  138.90    2.69
   3   2  -6  139.41    2.95
  -3  -2  -6  138.18    2.57
  -3  -2  -5  700.99    9.71
   3  -2   5  711.17   10.32
  -3   2   5  718.11   10.72
   3   2  -5  701.44   10.71
  -3  -2  -5  712.93   10.15
   3   2  -4  221.54    4.34
   3  -2   4  222.74    4.05
  -3   2   4  221.82    4.32
  -3  -2  -4  227.61    3.93
   3  -2   3  526.57    8.08
  -3   2   3  516.89    8.36
  -3  -2  -3  530.84    7.95
  -3   2   2 1332.22   19.00
   3  -2   2 1333.57   18.71
  -3  -2  -2 1370.78   18.59
  -3   2   1  444.06    7.24
   3  -2   1  437.66    7.00
   3  -2   0  481.75    7.64
   3  -2   0  498.42    7.74
  -3   2   0  501.89    7.96
  -3  -2   0  510.11    7.63
   3  -2  -1  443.44    7.09
   3  -2  -1  433.61    6.13
   3   2   1  433.62    6.22
  -3   2  -1  442.29    7.27
  -3  -2   1  446.17    6.84
   3  -2  -2 1321.48   18.17
   3  -2  -2 1362.81   19.11
  -3   2  -2 1344.43   18.97
   3  -2  -2 1359.53   18.69
  -3   2  -2 1291.73   19.03
  -3  -2   2 1380.02   18.53
   3  -2  -3  510.14    8.62
   3  -2  -3  521.22    7.97
   3  -2  -3  527.45    8.05
  -3   2  -3  512.44    8.33
  -3  -2   3  530.82    7.89
   3  -2  -4  224.06    4.85
   3  -2  -4  219.79    4.34
  -3   2  -4  219.68    3.47
   3  -2  -4  225.99    4.06
   3   2   4  231.22    4.39
  -3   2  -4  223.17    4.33
  -3  -2   4  223.65    3.90
  -3   2  -4  219.59    4.63
   3  -2  -5  707.96   11.18
  -3   2  -5  692.65    9.68
  -3   2  -5  707.58    9.80
   3  -2  -5  714.81   10.29
  -3   2  -5  708.47   10.66
   3   2   5  696.59   10.66
  -3  -2   5  712.74   10.10
  -3   2  -5  705.51   11.34
   3  -2  -6  140.89    3.75
  -3   2  -6  144.28    2.42
   3  -2  -6  143.34    2.72
   3   2   6  141.84    2.96
  -3  -2   6  137.78    2.57
  -3   2  -6  142.42    3.77
   3  -2  -7   44.21    2.25
   3  -2  -7   43.95    2.15
  -3   2  -7   41.79    2.00
  -3   2  -7   42.39    1.22
  -3   2  -8    3.87    0.37
  -3   2  -8    3.68    0.35
  -3   2  -8    4.08    0.41
  -3   2  -8    3.76    0.75
  -3   2  -8    4.07    0.38
  -3   2  -8    3.78    0.36
  -3  -2   8    3.93    0.41
   3  -2  -8    5.69    0.54
  -3   2  -8    3.59    0.41
   3  -2  -8    3.62    0.37
  -3   2  -8    3.50    0.37
   3  -2  -8    4.05    0.85
   3  -2  -8    2.81    0.77
   3  -2  -8    4.96    0.49
  -3   2  -8    4.32    0.47
  -3   2  -9   38.86    1.09
  -3   2  -9   39.34    1.12
  -3   2  -9   39.07    2.10
  -3   2  -9   39.74    1.25
  -3   2  -9   39.53    1.23
  -3  -2   9   37.17    1.20
  -3   2  -9   39.26    1.30
   3  -2  -9   40.46    1.42
  -3   2  -9   39.25    1.12
   3  -2  -9   38.42    1.07
   3  -2  -9   40.77    1.36
   3  -2  -9   40.53    2.38
   3  -2  -9   36.85    1.58
  -3   2  -9   41.09    1.33
  -3   2  -9   38.06    1.14
  -3   2  -9   40.09    1.10
  -3   2 -10  119.22    2.79
  -3   2 -10  124.32    2.52
   3  -2 -10  119.41    2.53
  -3   2 -10  118.01    2.41
   3  -2 -10  121.55    2.61
  -3   2 -10  120.47    2.33
  -3   2 -10  120.94    2.77
  -3   2 -10  110.88    3.74
  -3  -2  10  117.01    2.44
   3  -2 -10  119.04    2.26
  -3   2 -10  119.07    2.31
  -3   2 -10  120.54    2.63
   3  -2 -10  111.55    4.17
   3  -2 -10  121.00    2.75
  -3   2 -10  114.88    2.53
  -3   2 -10  117.11    2.37
   3  -2 -10  118.48    2.68
  -3   2 -10  115.96    2.59
   3  -2 -10  118.10    2.78
  -3   2 -11  260.37    4.65
   3  -2 -11  259.74    4.48
  -3   2 -11  245.92    4.43
  -3   2 -11  243.07    4.01
   3  -2 -11  247.87    4.00
   3  -2 -11  238.91    6.42
  -3   2 -11  250.54    4.45
  -3   2 -11  242.32    4.31
   3  -2 -11  246.17    4.56
  -3   2 -11  249.21    4.19
   3  -2 -11  252.66    4.54
  -3   2 -11  247.70    4.66
  -3   2 -11  254.62    4.27
  -3   2 -12    8.91    0.67
  -3   2 -12    8.93    0.66
   3  -2 -12    9.36    0.55
  -3   2 -12    8.61    0.51
  -3   2 -12    8.54    0.73
   3  -2 -12    8.36    0.71
   3  -2 -12    8.76    0.72
  -3   2 -12    9.66    0.76
  -3   2 -12    8.31    0.66
   3  -2 -12    8.85    0.71
  -3   2 -12    9.46    0.79
  -3   2 -12    9.03    0.61
   3  -2 -12    9.64    0.65
  -3   2 -13    2.70    0.45
   3  -2 -13    2.87    0.47
  -3   2 -13    1.98    0.46
   3  -2 -13    2.25    0.46
  -3   2 -13    2.07    0.37
  -3   2 -13    2.89    0.50
   3  -2 -13    3.04    0.49
   3  -2 -13    2.27    0.36
  -3   2 -13    2.44    0.36
  -3   2 -13    2.58    0.51
   3  -2 -14   18.82    0.79
  -3   2 -14   18.75    0.79
  -3   2 -14   18.43    0.77
   3  -2 -14   18.67    0.80
   3  -2 -14   18.61    0.77
  -3   2 -14   18.66    0.82
  -3   2 -15    6.15    0.42
   3  -2 -15    7.05    0.41
  -3   2 -15    6.11    0.37
  -3   2 -15    6.23    0.40
  -3  -3 -15   14.00    0.53
   3   3 -15   13.54    0.51
  -3  -3 -14    7.85    0.46
   3   3 -14    8.87    0.50
   3   3 -14    8.49    0.54
   3   3 -14    9.14    0.55
  -3  -3 -14    8.84    0.58
   3   3 -14    8.84    0.58
   3   3 -14    8.04    0.48
  -3  -3 -13   19.61    0.79
   3   3 -13   19.06    0.85
   3   3 -13   18.79    0.89
   3   3 -13   16.81    0.80
   3   3 -13   17.48    0.83
  -3  -3 -13   18.50    0.88
  -3  -3 -13   18.97    0.92
   3   3 -13   18.45    0.94
   3   3 -13   17.12    0.79
  -3  -3 -12  107.02    2.20
   3   3 -12  100.61    2.33
   3   3 -12  101.38    2.43
   3   3 -12   99.84    2.45
   3   3 -12   98.43    2.31
   3   3 -12   99.11    2.32
  -3  -3 -12  100.67    2.37
  -3  -3 -12  101.43    2.44
   3   3 -12   97.59    2.19
   3   3 -12  100.84    2.46
   3   3 -11   76.50    1.89
  -3  -3 -11   74.51    1.80
   3   3 -11   75.62    2.12
   3   3 -11   76.99    1.97
  -3  -3 -11   80.54    1.89
   3   3 -11   75.47    3.63
   3   3 -11   71.74    2.91
   3   3 -11   73.48    3.53
   3   3 -11   78.63    2.15
   3   3 -11   77.03    2.14
   3   3 -11   78.42    2.08
  -3  -3 -11   78.77    2.09
  -3  -3 -11   76.77    2.13
  -3  -3 -11   78.36    2.19
  -3  -3 -11   78.87    1.82
   3   3 -11   75.71    1.88
  -3  -3 -10   81.88    1.82
  -3  -3 -10   79.44    2.20
  -3  -3 -10   78.19    2.13
  -3  -3 -10   79.90    1.75
   3   3 -10   76.24    1.85
   3   3 -10   79.19    2.14
  -3  -3 -10   76.25    1.80
   3   3 -10   78.36    1.98
  -3  -3 -10   73.76    1.92
  -3  -3 -10   81.30    1.88
   3   3 -10   78.39    3.63
   3   3 -10   69.58    2.86
   3   3 -10   73.87    3.61
   3   3 -10   80.18    2.16
   3   3 -10   77.45    2.09
  -3  -3 -10   75.73    2.07
  -3  -3 -10   76.68    1.96
   3   3 -10   75.58    1.95
  -3  -3  -9   36.01    1.21
  -3  -3  -9   35.43    1.08
  -3  -3  -9   34.69    0.97
  -3  -3  -9   36.32    1.33
   3   3  -9   36.02    1.12
   3   3  -9   34.08    1.30
   3   3  -9   34.76    1.20
  -3  -3  -9   33.40    1.06
  -3  -3  -9   33.77    1.20
  -3  -3  -9   34.71    1.12
   3   3  -9   34.69    1.30
  -3  -3  -9   36.07    1.29
  -3  -3  -9   35.04    1.02
   3   3  -9   32.17    2.32
   3   3  -9   35.96    2.41
   3   3  -9   34.38    1.89
   3   3  -9   35.36    1.30
   3   3  -9   34.76    1.24
   3   3  -8   39.50    1.34
   3   3  -8   37.25    1.26
   3   3  -8   36.29    1.05
   3   3  -8   35.86    1.24
   3   3  -8   35.92    1.15
  -3  -3  -8   34.48    1.01
  -3  -3  -8   34.32    1.07
  -3  -3  -8   35.20    1.17
   3   3  -8   36.85    2.33
   3   3  -8   36.43    1.86
  -3  -3  -8   34.71    0.93
   3   3  -8   38.52    1.27
  -3  -3  -8   36.32    1.16
  -3  -3  -8   36.31    1.03
  -3  -3  -8   34.86    1.22
   3   3  -8   37.17    1.24
  -3  -3  -8   35.44    0.99
   3   3  -7    9.49    1.24
   3   3  -7   11.23    0.53
  -3  -3  -7   10.82    0.55
  -3  -3  -7   10.22    0.61
  -3  -3  -7   11.04    0.53
  -3  -3  -7   11.39    0.67
  -3  -3  -7   10.21    0.49
  -3  -3  -7   11.08    0.55
   3   3  -7   11.76    0.66
  -3  -3  -7   10.57    0.64
   3   3  -7   10.99    0.68
  -3  -3  -6  142.87    2.77
   3  -3   6  142.46    2.82
  -3   3   6  151.48    3.29
   3   3  -6  142.82    3.23
   3   3  -6  145.19    4.34
   3   3  -6  144.95    2.39
   3  -3   5  168.57    3.34
  -3  -3  -5  170.13    3.21
   3   3  -5  168.50    2.62
  -3  -3  -4  257.55    4.39
   3  -3   4  254.33    4.55
  -3   3   4  247.37    4.89
  -3  -3  -3  115.35    2.48
   3  -3   3  110.62    2.58
  -3   3   3  115.21    2.89
  -3  -3  -2  785.42   11.25
  -3   3   2  769.95   11.81
   3  -3   2  770.75   11.45
  -3   3   1  294.92    5.45
   3  -3   1  294.23    5.16
  -3  -3   0  206.45    3.79
  -3   3   0  208.85    4.21
   3  -3   0  207.97    3.98
  -3  -3   1  305.21    5.09
  -3   3  -1  307.97    5.62
   3  -3  -1  300.77    5.45
  -3  -3   2  775.07   11.18
  -3   3  -2  772.30   11.91
  -3   3  -2  765.95   11.80
   3  -3  -2  772.65   11.42
   3  -3  -2  774.63   11.85
  -3  -3   3  114.93    2.47
  -3   3  -3  109.34    2.98
  -3   3  -3  114.34    2.90
   3  -3  -3  114.91    2.63
   3  -3  -3  113.57    3.07
   3  -3  -3  112.22    2.41
  -3   3  -3  114.47    2.00
  -3   3  -3  111.22    2.00
  -3  -3   4  253.14    4.29
  -3   3  -4  243.29    4.81
   3  -3  -4  253.07    4.49
   3  -3  -4  242.36    4.60
   3  -3  -4  241.94    5.24
  -3   3  -4  241.81    3.80
  -3   3  -4  244.54    3.81
  -3  -3   5  174.48    3.27
  -3   3  -5  178.48    4.34
   3  -3  -5  174.92    3.43
  -3   3  -5  175.20    3.80
   3  -3  -5  179.89    3.98
  -3   3  -5  172.73    2.92
  -3   3  -5  183.70    3.02
  -3  -3   6  145.09    2.78
  -3   3  -6  145.49    3.99
  -3   3  -6  145.52    2.56
  -3   3  -6  150.93    2.71
   3  -3  -6  139.94    4.09
  -3   3  -6  150.03    3.26
   3  -3  -6  143.94    2.90
   3   3   6  154.96    3.33
  -3   3  -7   11.06    0.64
  -3   3  -7   10.08    0.50
   3  -3  -7   10.95    0.65
   3  -3  -7    9.98    1.15
  -3   3  -7   10.51    0.48
  -3   3  -7   11.03    0.51
  -3   3  -7    9.42    1.06
  -3   3  -7   10.68    0.53
  -3   3  -8   36.22    1.15
  -3   3  -8   35.00    2.03
  -3   3  -8   35.02    0.98
  -3   3  -8   36.33    1.03
  -3   3  -8   35.18    1.00
  -3  -3   8   33.83    1.14
  -3   3  -8   36.23    1.02
   3  -3  -8   34.83    0.97
  -3   3  -8   36.04    1.19
  -3  -3   8   36.38    1.17
  -3   3  -8   36.25    1.05
   3  -3  -8   33.67    0.98
   3  -3  -8   34.59    1.20
   3  -3  -8   36.32    2.16
  -3   3  -8   36.31    0.99
   3  -3  -8   36.97    1.17
  -3   3  -8   36.76    1.07
  -3   3  -9   34.34    1.02
   3  -3  -9   36.27    1.23
  -3   3  -9   34.48    1.10
  -3   3  -9   34.65    1.16
  -3   3  -9   35.59    2.11
  -3   3  -9   36.01    1.04
  -3   3  -9   33.59    1.03
  -3   3  -9   33.04    1.04
  -3   3  -9   33.87    1.17
  -3   3  -9   34.01    1.05
  -3  -3   9   34.33    1.19
  -3   3  -9   33.42    1.21
  -3  -3   9   34.27    1.18
  -3   3  -9   34.58    1.03
   3  -3  -9   35.49    1.05
   3  -3  -9   33.45    2.18
   3  -3  -9   34.52    1.26
   3  -3  -9   34.79    1.12
  -3   3  -9   33.18    1.24
   3  -3 -10   77.84    1.98
  -3   3 -10   80.33    1.87
  -3   3 -10   79.29    1.90
   3  -3 -10   76.76    1.90
  -3   3 -10   75.00    3.16
   3  -3 -10   76.63    2.09
  -3   3 -10   79.67    2.15
  -3   3 -10   78.96    1.78
  -3   3 -10   77.57    1.78
  -3   3 -10   76.32    1.94
  -3  -3  10   77.28    1.93
  -3   3 -10   77.37    2.02
  -3   3 -10   78.65    1.71
   3  -3 -10   79.42    1.74
  -3  -3  10   78.52    1.90
  -3   3 -10   79.74    2.07
   3  -3 -10   77.83    3.36
   3  -3 -10   77.82    2.08
   3  -3 -10   78.58    1.88
   3  -3 -11   84.18    2.06
  -3   3 -11   80.56    2.17
  -3   3 -11   79.29    1.98
   3  -3 -11   76.21    2.07
  -3  -3  11   77.73    1.91
  -3   3 -11   79.54    2.04
  -3   3 -11   76.08    1.65
   3  -3 -11   78.28    1.74
  -3   3 -11   80.74    2.08
   3  -3 -11   75.62    3.24
  -3   3 -11   83.43    1.90
  -3   3 -11   78.90    2.17
   3  -3 -11   76.29    1.89
   3  -3 -11   76.37    2.08
   3  -3 -11   77.31    1.92
   3  -3 -12   98.26    2.27
  -3  -3  12   93.79    2.07
  -3   3 -12   95.69    2.25
   3  -3 -12   99.55    1.99
   3  -3 -12   99.93    2.38
  -3   3 -12   99.87    2.44
  -3   3 -12   98.33    2.05
   3  -3 -12   92.27    2.06
  -3   3 -12  101.84    2.33
  -3   3 -12  102.17    2.40
   3  -3 -12  101.11    2.22
   3  -3 -12  100.25    2.35
   3  -3 -13   17.44    0.84
  -3   3 -13   16.73    0.81
  -3   3 -13   17.78    0.67
  -3   3 -13   19.31    0.94
   3  -3 -13   18.39    0.84
  -3   3 -13   17.57    0.88
   3  -3 -13   19.10    0.89
  -3   3 -13   17.27    0.88
   3  -3 -13   18.97    0.88
  -3   3 -14    7.50    0.56
   3  -3 -14    9.14    0.55
   3  -3 -14    7.92    0.53
  -3   3 -14    8.37    0.57
  -3   3 -14    7.40    0.52
   3  -3 -14    7.79    0.53
  -3   3 -15   11.71    0.44
   3  -3 -15   14.64    0.57
  -3   3 -15   13.48    0.53
   3   4 -14   25.29    0.75
   3   4 -14   25.92    0.78
   3   4 -14   27.90    0.92
  -3  -4 -14   27.79    0.94
   3   4 -14   27.45    0.86
   3   4 -14   27.77    0.88
  -3  -4 -13   38.16    1.12
   3   4 -13   38.21    1.27
   3   4 -13   38.77    1.24
   3   4 -13   39.49    1.19
   3   4 -13   37.95    1.27
   3   4 -13   35.59    1.16
   3   4 -13   36.38    1.14
  -3  -4 -13   37.78    1.21
  -3  -4 -13   39.27    1.28
   3   4 -12    2.71    0.43
   3   4 -12    3.63    0.54
  -3  -4 -12    3.38    0.45
   3   4 -12    3.32    0.54
  -3  -4 -12    3.75    0.56
  -3  -4 -12    3.37    0.46
   3   4 -12    3.45    0.54
   3  -4  12    3.23    0.34
   3   4 -12    3.99    0.54
  -3  -4 -12    2.58    0.47
   3   4 -12    3.74    0.49
  -3  -4 -11   47.89    1.61
  -3  -4 -11   50.75    1.40
  -3  -4 -11   47.00    1.36
   3   4 -11   46.42    1.58
   3   4 -11   43.87    1.34
   3   4 -11   48.74    1.62
   3   4 -11   47.91    1.43
  -3  -4 -11   46.69    1.41
   3   4 -11   43.89    2.30
   3   4 -11   43.37    2.71
   3   4 -11   46.96    2.82
   3   4 -11   46.00    1.40
   3   4 -11   48.60    1.58
  -3  -4 -11   47.22    1.55
   3   4 -10   40.08    1.37
  -3  -4 -10   41.81    1.27
  -3  -4 -10   41.22    1.50
   3   4 -10   40.72    1.26
   3   4 -10   44.57    1.52
  -3  -4 -10   39.23    1.18
   3   4 -10   40.62    1.32
  -3  -4 -10   42.11    1.31
  -3  -4 -10   40.50    1.39
   3   4 -10   42.36    1.49
  -3  -4 -10   42.92    1.47
  -3  -4 -10   41.55    1.26
  -3  -4 -10   43.57    1.59
   3   4 -10   43.94    1.53
   3   4 -10   39.63    2.20
   3   4 -10   42.82    2.75
   3   4 -10   41.38    2.68
  -3  -4 -10   43.09    1.18
   3  -4  10   41.93    1.14
   3   4  -9  189.57    3.60
   3   4  -9  191.22    3.66
  -3  -4  -9  190.19    3.31
  -3  -4  -9  194.36    3.35
  -3  -4  -9  192.07    3.81
   3   4  -9  185.22    3.67
   3   4  -9  189.56    3.33
   3   4  -9  187.15    3.69
   3   4  -9  189.20    3.45
  -3  -4  -9  177.45    3.51
  -3  -4  -9  195.76    3.44
  -3  -4  -9  187.74    3.64
   3   4  -9  185.87    4.95
   3   4  -9  190.39    5.87
   3   4  -9  179.54    5.72
  -3  -4  -9  190.16    3.19
  -3  -4  -8  130.04    2.83
  -3  -4  -8  130.82    2.43
  -3  -4  -8  129.08    2.59
  -3  -4  -8  122.41    2.19
   3   4  -8  130.83    2.72
  -3  -4  -8  129.11    2.43
   3   4  -8  132.06    2.76
   3   4  -8  134.25    2.84
   3   4  -8  128.08    2.40
   3   4  -8  127.93    2.73
   3   4  -8  129.50    2.53
  -3  -4  -8  125.49    2.64
  -3  -4  -8  128.73    2.50
   3   4  -8  137.01    4.68
  -3  -4  -8  128.08    2.70
  -3  -4  -8  129.72    2.32
  -3  -4  -7   24.77    0.81
  -3  -4  -7   25.29    1.04
   3   4  -7   24.27    0.96
  -3  -4  -7   23.56    0.81
   3   4  -7   23.88    1.00
   3   4  -7   25.11    0.97
   3   4  -7   22.90    0.77
   3   4  -7   23.34    0.95
   3   4  -7   23.03    1.45
   3   4  -7   24.45    1.89
  -3  -4  -7   24.09    0.99
  -3  -4  -7   23.05    0.74
  -3  -4  -7   24.21    1.02
   3   4  -7   26.38    1.02
  -3  -4  -7   22.69    0.92
  -3  -4  -7   20.91    0.91
   3   4  -6   44.79    2.41
  -3  -4  -6   41.35    1.35
   3   4  -6   44.24    1.02
   3  -4   6   43.44    1.41
  -3   4   6   43.40    1.72
  -3  -4  -5  227.47    3.29
  -3   4   5  223.98    3.53
  -3  -4  -5  227.17    4.10
   3  -4   5  227.74    4.22
  -3   4   5  226.96    4.77
  -3  -4  -4  493.86    6.80
  -3   4   4  494.64    7.05
  -3  -4  -4  507.37    7.75
   3  -4   4  507.26    7.96
  -3   4   4  510.35    8.52
  -3  -4  -3 1244.16   16.48
  -3  -4  -3 1262.44   17.52
   3  -4   3 1260.06   17.76
  -3   4   3 1271.54   18.34
  -3  -4  -2  229.84    3.38
  -3  -4  -2  243.02    4.84
  -3  -4  -2  238.84    4.26
   3  -4   2  238.32    4.44
  -3   4   2  231.51    4.79
  -3   4   1   23.61    0.70
   3  -4   1   23.18    1.10
  -3   4   1   21.24    1.24
  -3  -4   0    9.98    0.38
  -3  -4   0   11.78    0.95
  -3  -4   0   11.25    0.73
  -3   4   0   10.39    0.84
  -3   4   0   10.14    0.47
   3  -4   0   10.09    0.77
  -3   4   0   10.26    0.87
  -3  -4   1   21.72    0.99
  -3   4  -1   23.09    1.27
  -3  -4   1   22.61    1.24
  -3  -4   1   21.45    0.56
  -3   4  -1   21.65    0.70
  -3   4  -2  236.57    3.58
   3  -4  -2  234.38    4.87
  -3  -4   2  231.48    3.40
  -3  -4   2  228.39    4.79
  -3   4  -2  244.00    4.97
  -3  -4   2  241.41    4.27
  -3   4  -2  236.98    4.86
   3  -4  -2  240.63    4.49
  -3   4  -3 1271.66   16.98
  -3   4  -3 1278.33   17.05
   3  -4  -3 1269.38   18.75
  -3  -4   3 1255.25   16.71
  -3  -4   3 1286.98   17.71
  -3   4  -3 1305.11   18.82
   3  -4  -3 1259.66   17.99
  -3   4  -3 1285.13   18.59
  -3   4  -4  483.54    7.09
  -3  -4   4  502.16    6.84
  -3   4  -4  490.82    8.91
  -3  -4   4  511.53    7.78
  -3   4  -4  519.15    7.21
  -3   4  -4  505.39    7.22
   3  -4  -4  507.45    8.03
  -3   4  -4  500.97    8.54
  -3  -4   5  224.23    3.25
  -3   4  -5  220.07    3.49
  -3   4  -5  228.17    3.65
  -3   4  -5  227.58    3.71
  -3   4  -5  219.37    4.71
   3  -4  -5  224.09    4.24
  -3  -4   5  224.96    4.06
   3  -4  -6   45.09    2.20
  -3   4  -6   45.73    1.74
   3  -4  -6   43.72    1.44
  -3  -4   6   44.34    1.39
  -3   4  -6   46.84    2.22
  -3   4  -6   46.68    1.21
  -3   4  -6   42.94    1.24
   3  -4  -7   22.21    0.84
  -3   4  -7   22.89    0.81
  -3   4  -7   23.29    0.75
  -3   4  -7   24.08    0.85
  -3   4  -7   22.83    0.72
   3  -4  -7   23.45    0.97
  -3   4  -7   25.01    0.91
  -3   4  -7   25.59    1.74
  -3   4  -7   24.82    0.79
  -3  -4   7   22.69    0.93
  -3   4  -7   22.87    0.92
   3  -4  -7   23.52    0.79
  -3  -4   7   24.91    0.96
   3  -4  -7   25.28    0.80
   3  -4  -7   24.60    1.71
  -3   4  -7   23.56    0.80
  -3   4  -7   24.53    0.75
   3  -4  -7   23.00    0.94
  -3   4  -7   23.07    0.83
  -3   4  -7   25.83    0.98
  -3   4  -8  127.91    2.29
  -3   4  -8  128.58    2.51
   3  -4  -8  128.63    2.56
  -3   4  -8  128.75    2.45
  -3   4  -8  126.27    4.19
   3  -4  -8  130.70    2.78
  -3   4  -8  127.50    2.60
  -3   4  -8  132.35    2.34
  -3   4  -8  125.43    2.41
  -3   4  -8  128.41    2.36
  -3  -4   8  122.29    2.65
   3  -4  -8  121.84    2.29
  -3   4  -8  126.42    2.65
  -3  -4   8  124.81    2.64
   3  -4  -8  123.63    4.14
   3  -4  -8  129.32    2.72
  -3   4  -8  134.82    2.72
   3  -4  -9  192.76    3.50
  -3   4  -9  189.35    3.37
  -3   4  -9  184.85    3.51
  -3   4  -9  184.67    3.30
  -3   4  -9  191.53    5.44
  -3  -4   9  184.62    3.56
  -3   4  -9  195.62    3.28
  -3   4  -9  182.32    3.58
  -3   4  -9  186.40    3.19
   3  -4  -9  184.39    3.22
  -3  -4   9  182.16    3.53
   3  -4  -9  189.73    5.41
  -3   4  -9  194.67    3.47
   3  -4  -9  192.22    3.68
   3  -4  -9  195.62    3.35
  -3   4 -10   40.60    1.28
   3  -4 -10   40.74    1.35
  -3   4 -10   41.79    1.29
  -3   4 -10   39.65    1.22
  -3   4 -10   42.89    2.45
  -3   4 -10   41.90    1.38
  -3  -4  10   41.12    1.40
  -3   4 -10   42.81    1.44
  -3   4 -10   40.39    1.10
  -3  -4  10   42.40    1.38
   3  -4 -10   41.80    1.21
   3  -4 -10   40.95    2.35
   3  -4 -10   41.76    1.47
   3  -4 -10   40.03    1.27
  -3   4 -11   47.89    1.41
   3  -4 -11   50.87    1.51
  -3   4 -11   49.28    1.36
  -3   4 -11   46.33    1.60
  -3   4 -11   44.66    1.29
  -3   4 -11   49.05    1.62
   3  -4 -11   45.22    1.55
  -3   4 -11   47.93    2.51
  -3   4 -11   48.83    1.48
  -3  -4  11   45.88    1.45
  -3   4 -11   48.86    1.54
  -3  -4  11   46.91    1.41
   3  -4 -11   48.14    1.31
  -3   4 -11   47.99    1.57
   3  -4 -11   47.60    2.43
   3  -4 -11   50.16    1.61
   3  -4 -11   49.69    1.43
   3  -4 -12    3.26    0.48
  -3   4 -12    2.93    0.52
  -3   4 -12    3.24    0.54
  -3   4 -12    3.29    0.38
   3  -4 -12    2.72    0.51
  -3  -4  12    3.28    0.43
  -3   4 -12    2.88    0.46
   3  -4 -12    3.64    0.44
  -3   4 -12    4.05    0.52
  -3   4 -12    2.76    0.43
   3  -4 -12    3.22    0.52
   3  -4 -12    2.95    0.47
  -3   4 -13   39.04    1.24
  -3   4 -13   38.09    1.27
  -3   4 -13   36.45    0.92
   3  -4 -13   39.79    1.23
  -3   4 -13   38.53    1.19
   3  -4 -13   38.11    1.04
   3  -4 -13   38.86    1.23
  -3   4 -13   39.71    1.29
   3  -4 -13   37.01    1.14
  -3  -4  13   37.28    1.01
  -3   4 -13   38.63    1.21
  -3   4 -14   28.48    0.89
  -3   4 -14   25.04    0.83
   3  -4 -14   27.68    0.88
   3  -4 -14   27.11    0.84
  -3   4 -14   29.02    0.89
  -3   4 -14   29.61    0.93
   3  -4 -14   27.42    0.87
   3  -4 -14   28.31    0.96
  -3   4 -14   28.11    0.93
   3   5 -14   17.05    0.60
   3   5 -14   16.75    0.64
   3   5 -14   17.37    0.64
  -3  -5 -14   18.20    0.70
   3   5 -14   15.63    0.54
   3   5 -13   -0.08    0.34
  -3  -5 -13   -0.04    0.39
  -3  -5 -13    0.28    0.31
   3  -5  13    0.21    0.27
   3   5 -13    0.05    0.29
   3   5 -13    0.07    0.31
   3   5 -13   -0.06    0.34
   3   5 -13   -0.02    0.36
   3   5 -13    0.34    0.31
   3   5 -12    4.53    0.55
  -3  -5 -12    4.13    0.49
  -3  -5 -12    5.02    0.56
   3   5 -12    3.15    0.48
  -3  -5 -12    4.82    0.48
  -3  -5 -12    4.97    0.59
   3   5 -12    4.89    0.57
   3   5 -12    4.90    0.55
   3  -5  12    4.22    0.37
   3  -5  11    2.78    0.36
  -3  -5 -11    2.95    0.43
  -3  -5 -11    3.46    0.56
   3   5 -11    2.71    0.43
   3   5 -11    3.51    0.53
   3  -5  11    3.55    0.41
   3   5 -11    4.18    0.56
  -3  -5 -11    3.53    0.48
   3   5 -11    4.20    0.86
   3   5 -11    2.74    0.85
   3   5 -11    2.92    1.00
   3   5 -11    3.33    0.42
  -3  -5 -11    2.82    0.51
   3   5 -11    4.36    0.56
   3   5 -10   56.73    1.66
  -3  -5 -10   60.62    1.52
   3   5 -10   57.36    1.76
  -3  -5 -10   57.65    1.54
  -3  -5 -10   58.68    1.81
   3   5 -10   55.28    1.46
   3   5 -10   58.35    1.77
   3   5 -10   56.26    1.53
  -3  -5 -10   54.17    1.69
  -3  -5 -10   60.09    1.62
   3   5 -10   58.05    1.77
  -3  -5 -10   56.93    1.72
   3   5 -10   54.98    2.62
   3   5 -10   55.72    3.10
   3   5 -10   54.59    3.08
   3  -5  10   58.08    1.43
  -3  -5 -10   57.44    1.38
   3   5  -9   43.61    1.44
   3   5  -9   43.02    1.45
  -3  -5  -9   44.41    1.26
   3   5  -9   42.09    1.46
  -3  -5  -9   40.74    1.24
  -3  -5  -9   43.60    1.29
  -3  -5  -9   41.73    1.55
   3   5  -9   39.63    1.50
   3   5  -9   41.49    1.20
   3   5  -9   42.19    1.47
   3   5  -9   41.63    1.26
  -3  -5  -9   39.29    1.41
  -3  -5  -9   42.97    1.32
  -3  -5  -9   41.60    1.43
   3   5  -9   41.13    2.66
  -3  -5  -9   41.58    1.11
   3  -5   8   21.67    0.78
   3   5  -8   21.29    0.98
  -3  -5  -8   22.08    0.84
   3   5  -8   23.39    1.09
  -3  -5  -8   21.74    1.07
  -3  -5  -8   23.65    0.89
   3   5  -8   23.84    1.04
   3   5  -8   22.54    0.83
   3   5  -8   22.64    1.03
  -3  -5  -8   22.96    1.04
  -3  -5  -8   22.95    1.01
  -3  -5  -8   22.15    0.76
   3   5  -8   20.17    1.51
   3   5  -8   25.69    2.08
   3   5  -7   63.03    1.66
  -3  -5  -7   62.12    1.66
   3   5  -7   63.82    1.73
   3   5  -7   62.94    1.68
  -3  -5  -7   61.37    1.73
  -3  -5  -7   61.21    1.54
  -3  -5  -7   63.29    1.78
  -3  -5  -7   62.60    1.46
   3  -5   7   60.33    1.35
   3   5  -7   64.45    1.69
   3   5  -7   62.43    1.76
   3  -5   7   62.68    1.40
  -3  -5  -7   68.29    1.81
  -3  -5  -7   61.50    1.33
   3   5  -7   64.15    3.14
   3   5  -7   65.87    2.52
   3   5  -6  203.18    3.70
  -3  -5  -6  204.19    3.66
   3  -5   6  209.17    4.01
  -3   5   6  200.38    4.59
   3   5  -6  208.45    3.66
  -3  -5  -6  205.55    3.41
  -3  -5  -6  197.20    3.04
   3   5  -6  211.07    3.60
  -3  -5  -6  201.44    3.32
  -3  -5  -6  204.71    3.32
  -3  -5  -6  206.02    3.76
  -3  -5  -6  207.65    3.72
   3  -5   6  206.29    3.28
   3   5  -6  212.53    4.77
  -3  -5  -6  202.63    3.92
  -3   5   5  167.28    4.09
   3  -5   5  162.17    3.47
  -3   5   5  164.66    2.79
  -3  -5  -5  160.41    2.52
  -3  -5  -5  160.29    3.42
   3  -5   4  270.85    5.01
  -3   5   4  268.45    5.63
  -3  -5  -4  267.11    3.91
  -3  -5  -4  273.64    4.89
  -3   5   3  158.48    3.91
  -3  -5  -3  153.85    2.41
  -3  -5  -3  153.85    3.86
  -3   5   3  152.19    2.58
  -3  -5  -3  154.75    3.27
   3  -5   2  144.38    3.30
  -3   5   2  140.78    3.66
  -3  -5  -2  141.86    2.26
  -3  -5  -2  144.12    3.67
  -3   5   2  143.19    2.44
  -3  -5  -2  142.54    3.08
   3  -5   1  547.86    8.92
  -3   5   1  568.31    9.50
  -3   5   1  553.07    7.81
   3  -5   0    8.79    0.79
  -3   5   0    8.19    0.88
  -3  -5   0    9.02    0.90
  -3  -5   0    8.46    0.38
  -3   5   0    8.25    0.45
  -3  -5   0    8.53    0.72
  -3   5   0    7.85    0.82
  -3  -5   1  565.24    9.48
  -3  -5   1  557.46    7.63
  -3   5  -1  553.82    7.92
  -3  -5   1  563.45    8.68
  -3   5  -1  574.75    9.52
   3  -5  -2  141.97    3.30
  -3   5  -2  140.49    3.67
  -3   5  -2  144.18    3.74
  -3  -5   2  145.47    3.11
  -3   5  -2  144.06    2.41
  -3  -5   2  142.07    2.25
  -3  -5   2  140.30    3.66
  -3   5  -3  154.60    2.76
  -3   5  -3  151.60    3.89
  -3  -5   3  155.75    3.29
  -3   5  -3  157.28    4.11
  -3   5  -3  158.87    2.67
  -3  -5   3  155.27    2.43
  -3  -5   3  158.14    3.93
  -3   5  -4  267.88    5.67
   3  -5  -4  279.03    5.15
  -3  -5   4  271.17    3.96
  -3   5  -4  276.99    4.30
  -3   5  -4  274.76    4.36
  -3   5  -4  281.57    6.06
  -3  -5   4  274.16    4.95
  -3   5  -5  168.01    2.95
  -3   5  -5  165.28    2.96
  -3   5  -5  164.14    4.06
   3  -5  -5  165.97    3.55
  -3  -5   5  166.53    2.55
  -3   5  -5  159.58    2.78
  -3  -5   5  160.47    3.39
  -3   5  -5  158.06    4.43
   3  -5  -5  165.96    4.42
  -3   5  -6  197.89    3.29
   3  -5  -6  208.53    4.07
  -3   5  -6  205.37    4.61
  -3   5  -6  206.14    3.27
  -3   5  -6  207.02    3.48
  -3  -5   6  200.51    3.65
  -3  -5   6  197.40    3.90
   3  -5  -6  211.09    3.68
  -3   5  -6  210.92    3.30
  -3   5  -6  202.79    3.37
  -3   5  -6  209.80    3.58
  -3  -5   6  206.01    3.69
  -3   5  -6  206.66    3.28
   3  -5  -6  203.33    3.36
  -3   5  -6  202.72    3.61
  -3  -5   6  202.15    3.67
   3  -5  -6  204.01    3.30
   3  -5  -6  208.92    5.28
   3  -5  -6  204.86    3.65
  -3   5  -6  205.65    3.54
  -3   5  -6  216.51    3.62
  -3   5  -7   64.30    1.59
   3  -5  -7   63.68    1.54
  -3   5  -7   64.40    1.43
  -3   5  -7   65.34    1.67
  -3  -5   7   61.22    1.54
   3  -5  -7   65.34    1.76
  -3   5  -7   64.26    1.42
  -3  -5   7   62.68    1.72
   3  -5  -7   63.28    1.45
  -3   5  -7   61.37    1.67
  -3  -5   7   64.95    1.73
   3  -5  -7   65.31    1.46
   3  -5  -7   65.56    2.82
  -3   5  -7   63.49    2.89
  -3   5  -7   64.36    1.51
  -3   5  -7   64.38    1.39
   3  -5  -7   63.43    1.73
  -3   5  -7   66.38    1.70
  -3   5  -7   65.42    1.59
  -3   5  -8   22.21    0.91
   3  -5  -8   22.28    0.91
  -3  -5   8   22.29    1.03
  -3   5  -8   23.89    0.83
   3  -5  -8   21.24    0.77
  -3   5  -8   22.13    1.00
  -3  -5   8   21.10    0.98
   3  -5  -8   22.32    0.84
   3  -5  -8   23.97    1.76
  -3   5  -8   21.88    1.78
  -3   5  -8   22.50    0.80
  -3   5  -8   23.01    0.87
  -3   5  -8   22.72    0.97
   3  -5  -8   21.14    1.01
  -3   5  -8   22.36    0.83
  -3   5  -8   23.64    1.03
  -3   5  -8   21.37    0.82
   3  -5  -8   23.46    0.86
   3  -5  -9   42.78    1.33
  -3   5  -9   40.77    1.38
  -3   5  -9   40.27    1.23
  -3   5  -9   38.45    2.42
  -3  -5   9   42.96    1.45
  -3   5  -9   41.91    1.19
  -3   5  -9   43.65    1.44
  -3  -5   9   41.82    1.43
  -3   5  -9   41.72    1.12
   3  -5  -9   37.44    2.23
   3  -5  -9   43.37    1.49
  -3   5  -9   41.68    1.19
  -3   5  -9   42.25    1.44
   3  -5  -9   41.93    1.25
   3  -5 -10   58.19    1.62
  -3   5 -10   57.50    1.57
  -3   5 -10   59.03    1.54
  -3   5 -10   56.17    1.51
  -3   5 -10   54.36    2.86
  -3   5 -10   57.46    1.66
  -3  -5  10   56.41    1.69
  -3   5 -10   56.32    1.70
  -3  -5  10   56.41    1.67
  -3   5 -10   57.40    1.74
   3  -5 -10   60.42    1.80
   3  -5 -10   59.28    1.54
  -3   5 -11    3.59    0.40
  -3   5 -11    3.21    0.42
  -3   5 -11    3.76    0.56
   3  -5 -11    3.29    0.53
  -3   5 -11    3.36    0.49
  -3  -5  11    4.64    0.55
  -3   5 -11    3.01    0.48
  -3  -5  11    3.45    0.48
   3  -5 -11    3.31    0.45
   3  -5 -11    3.20    0.53
   3  -5 -11    3.83    0.51
  -3   5 -11    3.79    0.48
   3  -5 -11    2.50    0.43
  -3  -5  12    4.46    0.50
  -3   5 -12    3.37    0.46
   3  -5 -12    3.86    0.45
  -3  -5  12    3.78    0.43
  -3   5 -12    4.04    0.36
  -3   5 -12    4.54    0.56
  -3   5 -12    4.54    0.48
  -3   5 -12    3.56    0.51
   3  -5 -12    3.43    0.46
   3  -5 -12    3.98    0.52
   3  -5 -12    4.75    0.57
  -3  -5  13    0.01    0.27
   3  -5 -13   -0.01    0.30
   3  -5 -13    0.18    0.34
  -3   5 -13    0.17    0.35
   3  -5 -13   -0.09    0.39
   3  -5 -13    0.02    0.33
   3  -5 -13   -0.08    0.31
  -3   5 -13    0.10    0.31
  -3   5 -13    0.26    0.33
  -3   5 -13    0.20    0.31
  -3   5 -14   17.23    0.67
   3  -5 -14   17.68    0.65
  -3   5 -14   17.26    0.62
  -3   5 -14   16.66    0.64
   3  -5 -14   18.60    0.72
  -3   5 -14   17.90    0.65
   3  -6  14   37.60    0.85
   3   6 -14   32.71    0.78
   3   6 -13    7.98    0.53
   3  -6  13    7.56    0.46
   3   6 -13    7.42    0.52
   3   6 -13    6.65    0.50
   3   6 -13    6.73    0.47
   3   6 -13    6.38    0.41
   3   6 -13    7.87    0.51
  -3  -6 -13    7.87    0.57
   3  -6  12    0.49    0.25
   3   6 -12    0.73    0.38
  -3  -6 -12    0.94    0.38
  -3  -6 -12    0.41    0.31
   3   6 -12    0.23    0.36
  -3  -6 -12    0.76    0.43
  -3  -6 -12    0.50    0.35
   3   6 -12    0.55    0.35
   3   6 -12    0.59    0.38
  -3  -6 -11    2.11    0.50
   3  -6  11    1.97    0.34
   3   6 -11    3.13    0.49
   3  -6  11    2.01    0.36
   3   6 -11    2.16    0.45
  -3  -6 -11    1.86    0.43
  -3  -6 -11    1.99    0.39
  -3  -6 -11    1.92    0.45
   3   6 -11    1.67    0.46
   3   6 -11    2.33    0.39
  -3  -6 -10   11.61    0.70
  -3  -6 -10   10.49    0.63
   3   6 -10   11.77    0.78
   3  -6  10   10.46    0.62
  -3  -6 -10    9.46    0.78
   3  -6  10   11.50    0.67
  -3  -6 -10   11.71    0.84
  -3  -6 -10   10.81    0.73
   3   6 -10    8.86    1.34
   3   6 -10   10.69    1.44
  -3  -6 -10   10.82    0.82
   3   6 -10   10.43    0.71
  -3  -6 -10   10.56    0.76
   3   6 -10   11.03    0.77
   3   6  -9    7.49    0.72
   3   6  -9    8.66    0.70
  -3  -6  -9    7.61    0.54
   3   6  -9    7.61    0.66
  -3  -6  -9    7.37    0.46
   3   6  -9    7.92    0.68
  -3  -6  -9    7.47    0.72
  -3  -6  -9    8.20    0.70
   3   6  -9    8.47    0.72
  -3  -6  -9    6.52    0.53
  -3  -6  -9    7.78    0.61
   3   6  -9   10.13    1.22
   3   6  -9    6.56    1.24
   3   6  -8  122.18    2.68
  -3  -6  -8  120.46    2.51
   3  -6   8  127.77    2.38
   3   6  -8  126.00    2.72
   3  -6   8  121.94    2.22
  -3  -6  -8  125.34    2.39
  -3  -6  -8  123.88    2.21
   3   6  -8  126.47    2.74
  -3  -6  -8  121.69    2.46
   3   6  -8  130.51    4.71
   3   6  -8  125.02    3.94
  -3  -6  -8  121.44    2.71
   3   6  -8  124.89    2.80
   3   6  -8  129.87    2.88
   3   6  -7   96.91    2.19
  -3  -6  -7   94.42    2.11
  -3  -6  -7   94.70    2.29
  -3  -6  -7   93.27    2.34
  -3  -6  -7   94.98    1.99
  -3  -6  -7   94.24    1.92
   3   6  -7   93.50    2.18
   3  -6   7   91.05    1.83
  -3  -6  -7   90.39    2.18
   3   6  -7   95.37    2.27
   3   6  -7   94.59    2.21
  -3  -6  -7   96.47    2.07
  -3  -6  -7   90.69    2.21
   3  -6   7   93.95    1.91
  -3  -6  -7   92.90    1.75
  -3  -6  -7   95.77    2.32
   3   6  -7   98.17    2.34
   3   6  -7   93.52    3.23
   3   6  -7   91.55    3.82
  -3  -6  -6   60.32    1.70
   3  -6   6   60.47    1.39
   3  -6   6   57.46    1.34
  -3  -6  -6   57.04    1.36
   3   6  -6   59.65    1.57
  -3  -6  -6   58.95    1.72
  -3  -6  -6   60.43    1.41
   3   6  -6   58.99    1.69
  -3  -6  -6   57.70    1.55
  -3  -6  -6   57.07    1.65
   3   6  -6   57.12    1.54
  -3   6   6   57.35    2.34
   3  -6   6   61.06    1.94
   3   6  -6   57.83    1.58
  -3  -6  -6   60.22    1.46
  -3  -6  -6   56.16    1.60
   3   6  -6   62.11    2.43
  -3   6   6   60.24    1.41
  -3  -6  -6   57.26    1.58
   3   6  -6   59.51    1.64
   3   6  -5   90.96    2.07
  -3  -6  -5   85.82    1.94
  -3  -6  -5   86.42    2.00
  -3   6   5   89.05    3.00
   3  -6   5   85.68    2.44
   3   6  -5   86.87    1.98
  -3  -6  -5   85.34    1.98
  -3  -6  -5   87.45    1.79
  -3   6   5   86.85    1.83
  -3  -6  -5   87.60    1.59
   3   6  -5   87.54    1.91
   3  -6   5   85.88    1.73
  -3  -6  -5   82.20    1.70
  -3  -6  -5   83.84    2.06
  -3  -6  -5   86.55    1.72
  -3  -6  -5   85.51    2.39
   3  -6   5   87.47    1.73
  -3  -6  -5   87.41    2.04
   3   6  -5   88.42    2.79
   3   6  -4  365.32    6.68
  -3  -6  -4  358.29    7.23
  -3  -6  -4  360.93    5.17
   3  -6   4  366.80    6.50
  -3   6   4  356.41    7.21
  -3  -6  -4  360.21    6.35
  -3  -6  -3  111.53    3.41
  -3  -6  -3  115.43    1.95
   3  -6   3  112.16    2.95
  -3   6   3  115.77    3.47
  -3   6   3  111.95    2.13
  -3  -6  -3  114.95    2.86
  -3  -6  -2  151.21    4.00
  -3  -6  -2  149.42    2.39
   3  -6   2  144.25    3.47
  -3   6   2  148.56    4.00
  -3   6   2  145.15    2.61
  -3  -6  -2  145.94    3.33
   3  -6   1  136.14    3.32
  -3   6   1  139.69    3.82
  -3   6   1  133.59    2.45
  -3  -6   0  151.33    4.06
  -3  -6   0  162.45    2.54
   3  -6   0  160.03    3.71
  -3   6   0  159.76    4.20
  -3   6   0  157.76    2.80
  -3  -6   0  156.91    3.49
  -3   6   0  160.71    4.00
  -3  -6   1  131.32    2.17
  -3  -6   1  134.40    3.71
  -3   6  -1  131.34    2.47
  -3  -6   1  133.31    3.10
  -3   6  -1  131.79    3.66
  -3   6  -2  148.47    2.72
  -3   6  -2  149.78    2.52
  -3   6  -2  147.36    4.01
   3  -6  -2  145.93    3.52
  -3  -6   2  147.58    2.38
  -3  -6   2  149.14    3.99
  -3   6  -2  151.19    4.03
  -3  -6   2  141.99    3.29
  -3   6  -3  116.12    2.15
  -3  -6   3  110.43    2.82
  -3   6  -3  113.41    3.55
  -3  -6   3  116.81    1.96
  -3  -6   3  111.45    3.42
   3  -6  -3  112.93    2.99
  -3   6  -3  109.07    3.41
  -3  -6   4  364.17    6.37
  -3   6  -4  361.17    7.57
  -3   6  -4  355.16    7.22
   3  -6  -4  361.44    6.55
  -3  -6   4  358.47    7.27
  -3  -6   4  364.72    5.20
  -3   6  -4  369.47    5.66
  -3   6  -4  362.50    5.52
  -3   6  -5   87.32    2.97
   3  -6  -5   86.39    2.47
  -3   6  -5   84.99    1.76
   3  -6  -5   84.60    1.97
  -3  -6   5   85.73    2.38
  -3   6  -5   86.34    3.28
   3  -6  -5   87.16    2.01
  -3   6  -5   84.65    1.67
  -3   6  -5   84.52    1.77
  -3   6  -5   84.98    1.93
  -3  -6   5   83.56    1.92
  -3   6  -5   93.45    1.69
  -3  -6   5   87.48    2.05
   3  -6  -5   84.81    1.76
  -3   6  -5   82.97    1.95
  -3  -6   5   85.97    2.02
   3  -6  -5   84.19    1.68
  -3  -6   5   84.70    1.57
  -3   6  -5   84.96    1.81
   3  -6  -5   82.68    2.00
  -3   6  -5   85.79    1.89
  -3   6  -5   85.97    1.95
  -3   6  -6   59.68    1.36
  -3  -6   6   60.24    1.66
  -3   6  -6   58.39    1.51
  -3   6  -6   60.54    1.44
   3  -6  -6   58.12    1.64
  -3   6  -6   60.23    1.27
   3  -6  -6   59.18    1.94
  -3   6  -6   59.39    2.35
   3  -6  -6   64.46    1.72
  -3   6  -6   59.82    1.44
  -3   6  -6   59.93    1.61
  -3  -6   6   57.57    1.56
   3  -6  -6   60.03    1.68
  -3  -6   6   60.91    1.70
  -3   6  -6   60.89    1.34
  -3   6  -6   61.06    1.64
   3  -6  -6   58.84    1.41
  -3  -6   6   61.82    1.70
   3  -6  -6   60.15    1.38
  -3   6  -6   62.38    2.86
  -3   6  -6   58.15    1.39
  -3   6  -6   59.48    1.59
  -3   6  -6   58.70    1.58
  -3  -6   7   91.27    2.09
  -3   6  -7   93.84    2.17
   3  -6  -7   95.89    2.27
  -3  -6   7   94.58    2.29
  -3   6  -7   93.58    1.86
   3  -6  -7   93.50    1.92
  -3   6  -7   93.89    2.22
  -3  -6   7   90.78    2.25
   3  -6  -7   96.94    1.94
   3  -6  -7   93.06    2.27
  -3   6  -7   94.99    1.83
  -3   6  -7   96.36    2.02
   3  -6  -7   89.81    1.97
  -3   6  -7   93.46    2.09
  -3   6  -7   94.37    1.91
  -3   6  -7   94.66    1.99
  -3   6  -7   95.93    2.20
  -3   6  -7   95.97    2.11
  -3  -6   8  124.56    2.80
   3  -6  -8  121.86    2.33
  -3   6  -8  127.97    2.37
  -3   6  -8  127.86    2.76
  -3  -6   8  124.69    2.79
   3  -6  -8  127.60    2.44
   3  -6  -8  124.98    2.82
  -3   6  -8  125.56    2.49
  -3   6  -8  129.47    4.54
  -3   6  -8  127.33    2.52
  -3   6  -8  128.64    2.71
  -3  -6   8  121.27    2.53
  -3   6  -8  122.37    2.59
  -3   6  -8  131.66    2.53
   3  -6  -8  128.66    2.43
  -3   6  -8  122.75    2.49
  -3   6  -8  130.10    2.76
  -3   6  -9    7.95    0.67
  -3   6  -9    7.56    0.57
  -3   6  -9    8.46    1.24
  -3  -6   9    8.00    0.70
  -3   6  -9    8.30    0.55
   3  -6  -9    7.47    0.46
  -3   6  -9    7.97    0.69
   3  -6  -9    8.08    0.58
  -3  -6   9    8.40    0.70
  -3   6  -9    8.75    0.74
   3  -6  -9    7.57    0.72
  -3   6  -9    8.01    0.55
   3  -6  -9    6.69    0.54
   3  -6 -10   10.49    0.78
  -3   6 -10   11.16    0.66
  -3   6 -10   12.56    0.66
   3  -6 -10   11.97    0.83
  -3   6 -10   10.20    1.35
  -3  -6  10   11.08    0.79
  -3   6 -10   10.81    0.76
  -3  -6  10   10.32    0.74
   3  -6 -10   10.52    0.66
  -3   6 -10   10.74    0.77
  -3   6 -10   11.45    0.75
   3  -6 -10    9.76    0.77
   3  -6 -10   11.32    0.66
  -3   6 -11    1.87    0.37
  -3   6 -11    2.46    0.50
  -3   6 -11    2.14    0.33
   3  -6 -11    1.85    0.50
   3  -6 -11    2.00    0.47
  -3  -6  11    3.11    0.49
  -3   6 -11    1.96    0.45
  -3  -6  11    2.08    0.44
  -3   6 -11    2.23    0.47
  -3   6 -11    2.47    0.45
   3  -6 -11    1.76    0.46
   3  -6 -11    1.87    0.38
  -3   6 -12    0.76    0.33
  -3   6 -12    0.72    0.37
  -3  -6  12    1.01    0.34
  -3   6 -12    1.14    0.39
  -3   6 -12    0.84    0.38
   3  -6 -12    0.75    0.42
   3  -6 -12    1.13    0.38
  -3  -6  12    0.69    0.36
   3  -6 -12    0.35    0.34
   3  -6 -12    0.53    0.40
  -3   6 -12    0.63    0.35
   3  -6 -13    7.35    0.57
  -3   6 -13    7.55    0.51
   3  -6 -13    7.50    0.48
  -3  -6  13    6.94    0.45
  -3   6 -13    6.88    0.47
   3  -6 -13    7.00    0.52
  -3   6 -14   38.68    0.87
  -3   6 -14   32.61    0.76
   3  -6 -14   37.99    0.95
   3   7 -13   15.15    0.60
   3  -7  13   15.79    0.58
   3   7 -13   15.03    0.59
   3   7 -13   15.09    0.62
   3   7 -13   15.62    0.61
   3   7 -13   16.02    0.64
   3  -7  13   16.72    0.64
   3   7 -12    5.93    0.52
   3   7 -12    6.02    0.53
   3   7 -12    5.67    0.52
   3   7 -12    7.03    0.53
  -3  -7 -12    6.72    0.59
   3  -7  12    6.53    0.49
   3  -7  12    6.20    0.40
   3  -7  12    6.44    0.42
   3   7 -11   12.75    0.76
  -3  -7 -11   13.62    0.75
  -3  -7 -11   12.86    0.76
   3  -7  11   12.24    0.64
  -3  -7 -11   12.06    0.79
   3  -7  11   12.14    0.63
   3   7 -11   13.78    0.78
   3   7 -10    2.20    0.45
   3   7 -10    2.91    0.82
  -3  -7 -10    1.88    0.46
   3  -7  10    1.54    0.39
   3   7 -10    2.25    0.46
   3   7 -10    1.71    0.44
  -3  -7 -10    1.93    0.36
   3  -7  10    2.31    0.41
   3   7  -9   47.62    1.64
   3   7  -9   47.13    1.52
   3  -7   9   47.24    1.39
   3   7  -9   47.33    1.54
   3   7  -9   46.00    2.39
   3   7  -9   45.25    2.76
  -3  -7  -9   45.92    1.53
   3   7  -9   46.30    1.58
  -3  -7  -9   46.68    1.25
   3   7  -9   47.83    1.54
   3  -7   9   47.49    1.34
   3   7  -8    2.00    0.52
  -3  -7  -8    1.96    0.43
   3   7  -8    2.58    0.51
  -3  -7  -8    2.09    0.52
  -3  -7  -8    2.38    0.57
   3  -7   8    2.13    0.42
   3  -7   8    1.98    0.31
  -3  -7  -8    2.01    0.37
   3   7  -8    1.84    0.44
  -3  -7  -8    2.50    0.48
   3   7  -8    2.26    0.48
  -3  -7  -8    2.42    0.45
   3   7  -8    2.61    0.74
   3   7  -8    2.43    1.02
  -3  -7  -8    2.05    0.37
  -3  -7  -8    2.38    0.59
  -3  -7  -8    1.90    0.48
   3   7  -8    2.53    0.49
   3   7  -7  247.67    4.37
  -3  -7  -7  248.60    4.36
  -3  -7  -7  249.08    4.58
  -3  -7  -7  233.67    4.15
  -3  -7  -7  249.78    4.16
   3   7  -7  255.09    4.42
   3  -7   7  253.53    3.99
  -3  -7  -7  249.08    4.02
  -3  -7  -7  247.27    4.47
   3   7  -7  253.24    4.55
   3   7  -7  247.75    4.43
  -3  -7  -7  255.69    4.27
  -3  -7  -7  253.31    4.50
  -3  -7  -7  251.98    4.61
   3  -7   7  257.16    4.12
   3   7  -7  262.97    4.65
   3   7  -7  259.75    6.04
   3   7  -7  256.28    6.92
  -3  -7  -6   35.98    1.33
   3  -7   6   38.17    1.11
  -3  -7  -6   36.25    1.03
   3   7  -6   37.50    1.23
   3  -7   6   35.68    1.03
  -3  -7  -6   36.01    1.09
   3   7  -6   36.47    1.33
  -3  -7  -6   34.15    1.22
  -3  -7  -6   35.20    1.31
   3   7  -6   34.55    1.17
  -3   7   6   35.37    1.94
   3  -7   6   34.32    1.53
   3   7  -6   34.58    1.22
  -3  -7  -6   35.69    1.14
  -3  -7  -6   33.89    1.28
   3   7  -6   36.67    1.95
  -3   7   6   34.40    1.08
  -3  -7  -6   34.16    1.24
   3   7  -6   35.98    1.29
   3  -7   5   73.69    1.61
  -3  -7  -5   76.13    1.94
   3  -7   5   75.02    1.60
   3   7  -5   74.39    1.76
  -3  -7  -5   70.40    1.53
   3  -7   5   70.91    1.46
  -3  -7  -5   71.81    1.59
   3   7  -5   74.70    1.92
   3   7  -5   70.86    1.71
  -3  -7  -5   73.65    1.84
   3   7  -5   73.35    1.84
  -3   7   5   75.24    2.91
   3  -7   5   75.78    2.37
   3   7  -5   71.64    1.78
  -3  -7  -5   70.58    1.84
  -3  -7  -5   71.25    1.65
  -3  -7  -5   74.03    1.49
  -3   7   5   70.38    1.69
  -3  -7  -5   71.90    1.89
  -3  -7  -5   70.09    1.74
  -3  -7  -5   72.73    1.82
   3   7  -5   70.42    2.60
  -3  -7  -4  109.96    2.37
   3  -7   4  107.91    2.06
   3  -7   4  108.04    2.07
   3   7  -4  108.26    2.17
  -3  -7  -4  103.71    1.97
  -3  -7  -4  106.30    2.28
   3   7  -4  110.49    2.29
  -3  -7  -4  105.48    1.99
  -3  -7  -4  106.77    2.30
  -3  -7  -4  107.49    2.34
  -3  -7  -4  106.29    2.25
   3  -7   4  104.86    1.96
  -3  -7  -4  108.64    2.94
  -3  -7  -4  107.29    2.23
  -3   7   4  111.80    2.11
   3   7  -4  106.51    2.22
  -3   7   4  112.93    3.65
   3  -7   4  112.30    3.03
  -3  -7  -4  109.69    1.95
  -3  -7  -4  103.02    3.52
   3   7  -4  110.20    3.13
  -3  -7  -4  102.94    2.28
  -3  -7  -4  105.24    2.07
  -3  -7  -3   23.05    1.60
  -3  -7  -3   21.80    0.70
   3   7  -3   20.60    1.21
   3  -7   3   21.42    0.75
   3  -7   3   22.96    1.33
  -3   7   3   20.90    1.54
   3  -7   3   20.04    0.74
  -3  -7  -3   21.32    0.88
  -3  -7  -3   22.23    0.89
  -3   7   3   21.63    0.82
  -3  -7  -3   23.51    1.30
   3  -7   3   22.73    0.73
  -3   7   2   71.97    1.66
   3  -7   2   73.22    2.42
  -3   7   2   72.83    2.87
[truncated: 7,038,283 more chars]
